# Supplementary material for: Inverse associations between Mediterranean diet constituents and the gut microbiota in metabolic-associated steatotic liver disease (MASLD): a case-control study
Source: Nutr Metab (Lond). 2025 Dec 23;23:8. doi: 10.1186/s12986-025-00939-8 (PMC12809944; doi:10.1186/s12986-025-00939-8)
Supplement: Supplementary file 1 — Supplementary Table 1: Excel spreadsheet (.xls) Associations between diet, clinical characteristics and inflammatory markers. This spreadsheet provides correlation analysis outcomes between diet, clinical characteristics and inflammatory markers in individuals with MASLD and healthy controls [file 12986_2025_939_MOESM1_ESM.xlsx]

## Sheet: Sheet1
		Protein	Total fat	Carbohydrate	Alcohol	Saturated fat	Monounsaturated fat	Polyunsaturated fat	Dietary fibre	Sugars	Starch	Caffeine	F18D2CN6 linoleic	F18D3N3 alpha-linolenic (ALA)	F20D5N3 eicosapentaenoic (EPA)	F22D5N3 docosapentaenoic (DPA)	F22D6N3 docosahexaenoic (DHA)	Energy	Energy%EER	Added Sugars	Free Sugars	Folic acid	Wholegrains	- Refined	- Citrus, melons &amp; berries	- Other fruit	- Fruit juice	- Dark green vegetables	- Potatoes	- Other starchy vegetables	- Legumes	- Other vegetables	- Red meats	- Poultry	- Eggs	- Processed meats	- Seafood high in LC N-3	- Seafood low in LC N-3	- Nuts &amp; seeds	- Legumes	- Soy products	- Cheese	- Milk	- Yoghurt	- Milk alternatives	OIL EQUIVALENTS	SOLID FAT EQUIVALENTS	ADDED SUGARS	ALCOHOLIC DRINKS
hsCRP	Correlation Coefficient	-0.162715	-0.110732	-0.146872	-0.218496	0.155256	-0.123048	-.295*	-.431**	-0.125535	-0.0838441	-0.190875	-0.274951	-0.259144	-.323*	-0.250202	-.371*	-0.200301	-0.105422	0.0435411	0.10015	0.0130769	-0.263376	0.0163062	-0.116913	-0.121001	0.195046	-0.263393	0.188066	-0.162133	-.334*	-0.262056	0.0937106	0.248995	-0.16544	-0.0394524	-0.269224	-0.048451	-.451**	-.355*	-0.0766969	-0.18595	-0.112191	0.0251762	-0.00300192	-.434**	0.261073	0.100035	-0.218496
	Sig. (2-tailed)	0.274488	0.458704	0.324553	0.14008	0.297385	0.409939	0.0442331	0.00246049	0.40047	0.575264	0.198725	0.0614228	0.0785868	0.0269493	0.0898463	0.0101819	0.177035	0.470963	0.771355	0.502989	0.950531	0.0736592	0.913372	0.433848	0.417834	0.188906	0.0736406	0.20554	0.276233	0.0218038	0.075169	0.530968	0.0914579	0.266423	0.792326	0.0672563	0.746385	0.00145342	0.0144424	0.608368	0.210777	0.452771	0.866601	0.984023	0.00233496	0.0763092	0.503484	0.14008
	N	47	47	47	47	47	47	47	47	47	47	47	47	47	47	47	47	47	49	47	47	25	47	47	47	47	47	47	47	47	47	47	47	47	47	47	47	47	47	47	47	47	47	47	47	47	47	47	47
CK18	Correlation Coefficient	-0.0365402	-0.0449815	0.00161887	-.311*	0.182239	-0.0305273	-0.070074	-.316*	-0.0812905	0.000115634	-.362*	-0.0304117	-0.223353	-.299*	-0.178559	-.294*	-0.0228955	0.0759203	-0.0131822	0.061864	0.0384615	-.458**	0.0805967	0.0786703	-0.0762144	0.0523804	0.00544029	0.131829	-0.1345	-0.195046	-0.197734	0.147831	0.243215	-0.145714	0.0785402	-0.202269	0.048115	-0.149009	-0.272292	0.0590092	-0.234219	-0.153926	-0.163626	-0.0889558	-0.175879	-0.0371184	0.0403562	-.311*
	Sig. (2-tailed)	0.807352	0.764005	0.991383	0.0335622	0.220191	0.838591	0.639754	0.0302704	0.586997	0.999385	0.0124842	0.839194	0.131264	0.0409404	0.229807	0.0452128	0.87859	0.604129	0.929922	0.679538	0.855167	0.00121118	0.590203	0.599146	0.610632	0.726584	0.971049	0.377072	0.367396	0.188907	0.182766	0.321368	0.0994883	0.328423	0.599752	0.172729	0.748087	0.317483	0.064079	0.693584	0.113054	0.301594	0.271775	0.552105	0.236991	0.804363	0.787678	0.0335622
	N	47	47	47	47	47	47	47	47	47	47	47	47	47	47	47	47	47	49	47	47	25	47	47	47	47	47	47	47	47	47	47	47	47	47	47	47	47	47	47	47	47	47	47	47	47	47	47	47
IL1b	Correlation Coefficient	-0.0151498	0.142593	-0.184457	0.249668	0.197988	0.0729733	-0.0159593	0.0603678	0.00127212	-0.154042	0.122817	-0.0307621	0.209732	-0.0621675	0.120229	0.0386862	0.000462588	-0.00153081	0.0200069	-0.0442928	-0.162433	.450**	-0.132994	0.109639	-0.105611	-0.0973672	.363*	-0.260533	0.0310656	0.195373	0.0320342	-0.1287	-0.0847192	0.209612	0.274271	-0.0159516	-0.221963	0.0770262	0.274379	-0.113014	0.203332	.439**	0.130377	-0.0462569	-0.00520412	0.232335	0.00439459	0.249668
	Sig. (2-tailed)	0.919494	0.339001	0.21453	0.0905571	0.182192	0.625933	0.915208	0.686886	0.993229	0.301226	0.410827	0.837366	0.157091	0.678051	0.420831	0.796273	0.997538	0.991671	0.893813	0.767517	0.437893	0.00148946	0.372834	0.463178	0.479867	0.514988	0.0121104	0.0769411	0.835783	0.188151	0.830737	0.388602	0.571268	0.157334	0.0620935	0.915249	0.133744	0.606825	0.061987	0.449438	0.170435	0.00201963	0.382399	0.757514	0.972305	0.116065	0.976612	0.0905571
	N	47	47	47	47	47	47	47	47	47	47	47	47	47	47	47	47	47	49	47	47	25	47	47	47	47	47	47	47	47	47	47	47	47	47	47	47	47	47	47	47	47	47	47	47	47	47	47	47
IL6	Correlation Coefficient	-0.230086	-0.163544	-0.253888	-0.11599	0.150688	-0.218214	-.350*	-.458**	-0.112755	-0.269582	-0.00967136	-.366*	-0.166677	-0.191191	-0.0791174	-0.162338	-.300*	-0.174493	0.0283191	0.0293616	-0.0177608	-0.0224321	-0.158274	-0.215535	-.335*	0.063866	0.133507	0.0402697	-0.0278125	0.0335397	-.304*	0.0491647	-0.0964895	-0.00092891	0.0773647	-0.139057	-0.202245	-.442**	0.159303	-0.123956	-0.0128519	0.25467	-0.0353136	-0.182647	-.350*	0.147387	0.0666571	-0.11599
	Sig. (2-tailed)	0.119739	0.272017	0.0850624	0.437511	0.312	0.140606	0.0159832	0.00119649	0.450485	0.0668793	0.948557	0.0114728	0.262815	0.19797	0.597065	0.275619	0.0404944	0.230472	0.850127	0.844677	0.932847	0.881029	0.287976	0.145667	0.0213859	0.669751	0.370975	0.788122	0.852779	0.822907	0.0380028	0.742777	0.518801	0.995056	0.60524	0.351234	0.172782	0.00185738	0.284815	0.406467	0.931674	0.084073	0.813702	0.219142	0.0158344	0.32284	0.656198	0.437511
	N	47	47	47	47	47	47	47	47	47	47	47	47	47	47	47	47	47	49	47	47	25	47	47	47	47	47	47	47	47	47	47	47	47	47	47	47	47	47	47	47	47	47	47	47	47	47	47	47
TNFa	Correlation Coefficient	0.074815	-0.0122572	0.14593	0.0360818	-0.0751619	-0.115287	-0.0474098	0.0333025	0.00277521	0.261448	-0.152521	-0.0117946	-0.133965	-.291*	-.349*	-0.170165	0.0354995	-0.135003	0.106499	0.114477	-0.00692308	0.0326064	0.263645	0.121846	-0.0490323	0.0929909	-0.167954	0.14936	0.0783567	.313*	0.0299491	-0.11801	0.074976	0.188432	0.215364	-.307*	0.0508908	0.0137907	.348*	0.278561	.327*	-0.172198	0.0589516	0.229484	-0.0345745	0.158649	0.0417438	0.0360818
	Sig. (2-tailed)	0.617219	0.934829	0.3277	0.809724	0.615583	0.440315	0.75166	0.824139	0.985229	0.0758732	0.306082	0.937283	0.369321	0.0475996	0.0161946	0.252814	0.812739	0.355033	0.476163	0.443553	0.973799	0.827759	0.0733549	0.414565	0.743446	0.534142	0.259121	0.316333	0.600607	0.0322559	0.841608	0.42952	0.616459	0.204643	0.145995	0.0357656	0.734071	0.926696	0.016614	0.057958	0.0247786	0.247103	0.693868	0.120737	0.817535	0.286821	0.780555	0.809724
	N	47	47	47	47	47	47	47	47	47	47	47	47	47	47	47	47	47	49	47	47	25	47	47	47	47	47	47	47	47	47	47	47	47	47	47	47	47	47	47	47	47	47	47	47	47	47	47	47
Fib-4	Correlation Coefficient	0.174026	0.25974	0.342857	-0.115172	0.216883	0.0857143	-0.0558442	0.146753	.540*	-0.337662	-0.179221	-0.102597	0.115584	0.138402	0.408057	-0.0649562	0.276623	0.323377	0.0415584	0.222078	-0.181818	.446*	-0.322078	0.409796	0.094463	0.0237275	0.300327	-0.0195441	0.360784	0.286515	0.0818182	0.333225	-0.116381	-0.101997	-0.0473362	-0.0634364	-0.00420827	0.144714	0.0179081	-0.234438	-0.0257878	0.271782	-0.200725	-0.0738549	0.0532468	0.144156	0.122078	-0.115172
	Sig. (2-tailed)	0.450585	0.255519	0.128131	0.619101	0.345	0.711814	0.809999	0.525572	0.0114609	0.134397	0.436965	0.658097	0.617837	0.549646	0.0663094	0.779681	0.224791	0.152742	0.858048	0.333281	0.430238	0.0426612	0.154492	0.0650492	0.683795	0.918686	0.185908	0.932988	0.108111	0.207965	0.72441	0.139919	0.615401	0.659983	0.838547	0.784718	0.985556	0.531406	0.938587	0.30636	0.911651	0.233342	0.382967	0.750366	0.818692	0.533006	0.598086	0.619101
	N	21	21	21	21	21	21	21	21	21	21	21	21	21	21	21	21	21	21	21	21	21	21	21	21	21	21	21	21	21	21	21	21	21	21	21	21	21	21	21	21	21	21	21	21	21	21	21	21
MFS	Correlation Coefficient	0.198701	0.135065	0.106494	-0.315655	0.381818	-0.0792208	-0.194805	-0.128571	0.402597	-.443*	-0.0350649	-0.233766	-0.0558442	0.0318389	0.150747	-0.333225	0.0428571	0.194805	-0.0025974	0.180519	0.168831	0.14091	-0.376623	0.112254	-0.0899028	0.222547	-0.0775248	-0.0286646	0.052915	-0.0323949	0.0350649	0.219552	0.0751897	-0.246492	-0.344878	-0.153176	-0.392772	-0.177173	-0.182337	-0.328722	0.101115	0.401821	0.271979	-0.332347	-0.332468	0.406494	0.149351	-0.315655
	Sig. (2-tailed)	0.387882	0.559402	0.645917	0.163354	0.0876405	0.732846	0.397443	0.578604	0.0703858	0.044377	0.880059	0.307788	0.809999	0.891028	0.514237	0.139919	0.853657	0.397443	0.991085	0.433595	0.464423	0.542364	0.0924053	0.628066	0.698353	0.332233	0.73837	0.901838	0.819803	0.889136	0.880059	0.33895	0.745996	0.281423	0.125751	0.507403	0.078193	0.442309	0.428901	0.145683	0.662753	0.0709805	0.23299	0.14103	0.140877	0.0674582	0.518188	0.163354
	N	21	21	21	21	21	21	21	21	21	21	21	21	21	21	21	21	21	21	21	21	21	21	21	21	21	21	21	21	21	21	21	21	21	21	21	21	21	21	21	21	21	21	21	21	21	21	21	21
**. Correlation is significant at the 0.01 level (2-tailed).
*. Correlation is significant at the 0.05 level (2-tailed).
	p value = <0.05
[truncated: 36 more columns]
