# Supplementary material for: Inverse associations between Mediterranean diet constituents and the gut microbiota in metabolic-associated steatotic liver disease (MASLD): a case-control study
Source: Nutr Metab (Lond). 2025 Dec 23;23:8. doi: 10.1186/s12986-025-00939-8 (PMC12809944; doi:10.1186/s12986-025-00939-8)
Supplement: Supplementary file 2 — Supplementary Table 2: Excel spreadsheet (.xls) Associations between different taxonomic composition and MASLD status. This spreadsheet provides correlation analysis outcomes between relative abundance of microbial species and MASLD status (disease vs. control). [file 12986_2025_939_MOESM2_ESM.xlsx]

## Sheet: Bacteria vs. dietcaseControl
feature	metadata	value	coef	stderr	N	N.not.0	pval	qval
k__Bacteria.p__Actinobacteria	Apri	Apri	0.0667336	0.0154104	50	50	0.000360517	0.0263178
k__Bacteria.p__Actinobacteria	Carbohydrate	Carbohydrate	0.000581068	0.000146319	50	50	0.000249316	0.039392
k__Bacteria.p__Actinobacteria	CurrentSmoker	1	0.194943	0.0494181	50	50	0.000259511	0.0410027
k__Bacteria.p__Actinobacteria	DAIRY	DAIRY	0.0226167	0.00533422	50	50	0.000106657	0.0168518
k__Bacteria.p__Actinobacteria	Fat_as_poly	Fat_as_poly	-0.00411659	0.00192038	50	50	0.0375026	0.141081
k__Bacteria.p__Actinobacteria	Fat_as_saturated	Fat_as_saturated	0.00356725	0.00114476	50	50	0.00318729	0.041966
k__Bacteria.p__Actinobacteria	Free_Sugars	Free_Sugars	0.00122175	0.00025505	50	50	1.77068e-05	0.00279767
k__Bacteria.p__Actinobacteria	Fructose	Fructose	0.0034682	0.0010043	50	50	0.00119928	0.0631621
k__Bacteria.p__Actinobacteria	FRUIT	FRUIT	0.0194268	0.00381925	50	50	6.57082e-06	0.00103819
k__Bacteria.p__Actinobacteria	Fruit_juice	Fruit_juice	0.0232909	0.00350869	50	50	3.1857e-08	5.03341e-06
k__Bacteria.p__Actinobacteria	hsCRP	hsCRP	0.00779314	0.00203984	50	50	0.000389967	0.0616148
k__Bacteria.p__Actinobacteria	IL1b	IL1b	-0.00760236	0.00359359	50	50	0.0397124	0.16512
k__Bacteria.p__Actinobacteria	Kj_from_fibre	Kj_from_fibre	-0.0400147	0.0130001	50	50	0.00350657	0.0615598
k__Bacteria.p__Actinobacteria	Milk	Milk	0.0279165	0.00534033	50	50	4.08147e-06	0.000644873
k__Bacteria.p__Actinobacteria	MP	MP	-0.00542886	0.00214284	50	50	0.0147655	0.101433
k__Bacteria.p__Actinobacteria	Status	Case	0.0678351	0.0200214	50	50	0.00141367	0.0127937
k__Bacteria.p__Actinobacteria	Sugars	Sugars	0.000958105	0.000160507	50	50	3.22008e-07	5.08773e-05
k__Bacteria.p__Actinobacteria	TOTAL_food_count	TOTAL_food_count	-0.00417043	0.00169313	50	50	0.0175745	0.106799
k__Bacteria.p__Actinobacteria.c__Actinomycetia.o__Bifidobacteriales.f__Bifidobacteriaceae.g__Bifidobacterium.s__Bifidobacterium_pseudocatenulatum	Caffeine	Caffeine	9.57992e-05	3.15863e-05	50	12	0.00397223	0.156903
k__Bacteria.p__Actinobacteria.c__Actinomycetia.o__Bifidobacteriales.f__Bifidobacteriaceae.g__Bifidobacterium.s__Bifidobacterium_pseudocatenulatum	hsCRP	hsCRP	0.00295076	0.00102341	50	12	0.00591907	0.185116
k__Bacteria.p__Actinobacteria.c__Actinomycetia.o__Bifidobacteriales.f__Bifidobacteriaceae.g__Bifidobacterium.s__Bifidobacterium_pseudocatenulatum	IL1b	IL1b	-0.00464403	0.00165473	50	12	0.00726581	0.0485567
k__Bacteria.p__Actinobacteria.c__Actinomycetia.o__Bifidobacteriales.f__Bifidobacteriaceae.g__Bifidobacterium.s__Bifidobacterium_pseudocatenulatum	Status	Case	0.0293065	0.00962419	50	12	0.00377027	0.0161635
k__Bacteria.p__Actinobacteria.c__Actinomycetia.o__Bifidobacteriales.f__Bifidobacteriaceae.g__Bifidobacterium.s__Bifidobacterium_pseudocatenulatum.t__SGB17237	Caffeine	Caffeine	9.57992e-05	3.15863e-05	50	12	0.00397223	0.156903
k__Bacteria.p__Actinobacteria.c__Actinomycetia.o__Bifidobacteriales.f__Bifidobacteriaceae.g__Bifidobacterium.s__Bifidobacterium_pseudocatenulatum.t__SGB17237	hsCRP	hsCRP	0.00295076	0.00102341	50	12	0.00591907	0.185116
k__Bacteria.p__Actinobacteria.c__Actinomycetia.o__Bifidobacteriales.f__Bifidobacteriaceae.g__Bifidobacterium.s__Bifidobacterium_pseudocatenulatum.t__SGB17237	IL1b	IL1b	-0.00464403	0.00165473	50	12	0.00726581	0.0485567
k__Bacteria.p__Actinobacteria.c__Actinomycetia.o__Bifidobacteriales.f__Bifidobacteriaceae.g__Bifidobacterium.s__Bifidobacterium_pseudocatenulatum.t__SGB17237	Status	Case	0.0293065	0.00962419	50	12	0.00377027	0.0161635
k__Bacteria.p__Actinobacteria.c__Actinomycetia.o__Micrococcales.f__Micrococcaceae.g__Pseudoglutamicibacter	Dark_green_vegetables	Dark_green_vegetables	0.00542727	0.00220098	50	9	0.0174588	0.102166
k__Bacteria.p__Actinobacteria.c__Actinomycetia.o__Micrococcales.f__Micrococcaceae.g__Pseudoglutamicibacter	Dietary_fibre	Dietary_fibre	0.000282626	0.000118104	50	9	0.0208482	0.149728
k__Bacteria.p__Actinobacteria.c__Actinomycetia.o__Micrococcales.f__Micrococcaceae.g__Pseudoglutamicibacter	F20D5N3_eicosapentaenoic_EPA	F20D5N3_eicosapentaenoic_EPA	0.00768723	0.0035853	50	9	0.0373433	0.192608
k__Bacteria.p__Actinobacteria.c__Actinomycetia.o__Micrococcales.f__Micrococcaceae.g__Pseudoglutamicibacter	Fat_as_poly	Fat_as_poly	0.000669641	0.000206933	50	9	0.00227606	0.0513739
k__Bacteria.p__Actinobacteria.c__Actinomycetia.o__Micrococcales.f__Micrococcaceae.g__Pseudoglutamicibacter	Fat_as_saturated	Fat_as_saturated	-0.000408894	0.000130295	50	9	0.00299713	0.041966
k__Bacteria.p__Actinobacteria.c__Actinomycetia.o__Micrococcales.f__Micrococcaceae.g__Pseudoglutamicibacter	Kj_from_fibre	Kj_from_fibre	0.00363676	0.0015371	50	9	0.0222509	0.125559
k__Bacteria.p__Actinobacteria.c__Actinomycetia.o__Micrococcales.f__Micrococcaceae.g__Pseudoglutamicibacter	Milk_alternatives	Milk_alternatives	0.0471911	0.0120339	50	9	0.00029104	0.0114961
k__Bacteria.p__Actinobacteria.c__Actinomycetia.o__Micrococcales.f__Micrococcaceae.g__Pseudoglutamicibacter	nuts_Seeds	nuts_Seeds	0.00282834	0.0010749	50	9	0.0115375	0.0792575
k__Bacteria.p__Actinobacteria.c__Actinomycetia.o__Micrococcales.f__Micrococcaceae.g__Pseudoglutamicibacter	OIL_EQUIVALENTS	OIL_EQUIVALENTS	0.000415851	0.000169654	50	9	0.018099	0.114385
k__Bacteria.p__Actinobacteria.c__Actinomycetia.o__Micrococcales.f__Micrococcaceae.g__Pseudoglutamicibacter	PROTEIN_FOODS	PROTEIN_FOODS	0.00244334	0.000892939	50	9	0.00880042	0.0957282
k__Bacteria.p__Actinobacteria.c__Actinomycetia.o__Micrococcales.f__Micrococcaceae.g__Pseudoglutamicibacter	Soy_products	Soy_products	0.113535	0.0345931	50	9	0.00197208	0.077897
k__Bacteria.p__Actinobacteria.c__Actinomycetia.o__Micrococcales.f__Micrococcaceae.g__Pseudoglutamicibacter	Status	Case	-0.00562505	0.00240899	50	9	0.0237711	0.0345198
k__Bacteria.p__Actinobacteria.c__Actinomycetia.o__Micrococcales.f__Micrococcaceae.g__Pseudoglutamicibacter	Wholegrain_dry	Wholegrain_dry	7.58355e-05	1.84125e-05	50	9	0.000156844	0.00826045
k__Bacteria.p__Actinobacteria.c__Actinomycetia.o__Micrococcales.f__Micrococcaceae.g__Pseudoglutamicibacter	Wholegrains	Wholegrains	0.00239374	0.00102641	50	9	0.0241256	0.174862
k__Bacteria.p__Actinobacteria.c__Actinomycetia.o__Micrococcales.f__Micrococcaceae.g__Pseudoglutamicibacter.s__Pseudoglutamicibacter_SGB14255	Dark_green_vegetables	Dark_green_vegetables	0.00542727	0.00220098	50	9	0.0174588	0.102166
k__Bacteria.p__Actinobacteria.c__Actinomycetia.o__Micrococcales.f__Micrococcaceae.g__Pseudoglutamicibacter.s__Pseudoglutamicibacter_SGB14255	Dietary_fibre	Dietary_fibre	0.000282626	0.000118104	50	9	0.0208482	0.149728
k__Bacteria.p__Actinobacteria.c__Actinomycetia.o__Micrococcales.f__Micrococcaceae.g__Pseudoglutamicibacter.s__Pseudoglutamicibacter_SGB14255	F20D5N3_eicosapentaenoic_EPA	F20D5N3_eicosapentaenoic_EPA	0.00768723	0.0035853	50	9	0.0373433	0.192608
k__Bacteria.p__Actinobacteria.c__Actinomycetia.o__Micrococcales.f__Micrococcaceae.g__Pseudoglutamicibacter.s__Pseudoglutamicibacter_SGB14255	Fat_as_poly	Fat_as_poly	0.000669641	0.000206933	50	9	0.00227606	0.0513739
k__Bacteria.p__Actinobacteria.c__Actinomycetia.o__Micrococcales.f__Micrococcaceae.g__Pseudoglutamicibacter.s__Pseudoglutamicibacter_SGB14255	Fat_as_saturated	Fat_as_saturated	-0.000408894	0.000130295	50	9	0.00299713	0.041966
k__Bacteria.p__Actinobacteria.c__Actinomycetia.o__Micrococcales.f__Micrococcaceae.g__Pseudoglutamicibacter.s__Pseudoglutamicibacter_SGB14255	Kj_from_fibre	Kj_from_fibre	0.00363676	0.0015371	50	9	0.0222509	0.125559
k__Bacteria.p__Actinobacteria.c__Actinomycetia.o__Micrococcales.f__Micrococcaceae.g__Pseudoglutamicibacter.s__Pseudoglutamicibacter_SGB14255	Milk_alternatives	Milk_alternatives	0.0471911	0.0120339	50	9	0.00029104	0.0114961
k__Bacteria.p__Actinobacteria.c__Actinomycetia.o__Micrococcales.f__Micrococcaceae.g__Pseudoglutamicibacter.s__Pseudoglutamicibacter_SGB14255	nuts_Seeds	nuts_Seeds	0.00282834	0.0010749	50	9	0.0115375	0.0792575
k__Bacteria.p__Actinobacteria.c__Actinomycetia.o__Micrococcales.f__Micrococcaceae.g__Pseudoglutamicibacter.s__Pseudoglutamicibacter_SGB14255	OIL_EQUIVALENTS	OIL_EQUIVALENTS	0.000415851	0.000169654	50	9	0.018099	0.114385
k__Bacteria.p__Actinobacteria.c__Actinomycetia.o__Micrococcales.f__Micrococcaceae.g__Pseudoglutamicibacter.s__Pseudoglutamicibacter_SGB14255	PROTEIN_FOODS	PROTEIN_FOODS	0.00244334	0.000892939	50	9	0.00880042	0.0957282
k__Bacteria.p__Actinobacteria.c__Actinomycetia.o__Micrococcales.f__Micrococcaceae.g__Pseudoglutamicibacter.s__Pseudoglutamicibacter_SGB14255	Soy_products	Soy_products	0.113535	0.0345931	50	9	0.00197208	0.077897
k__Bacteria.p__Actinobacteria.c__Actinomycetia.o__Micrococcales.f__Micrococcaceae.g__Pseudoglutamicibacter.s__Pseudoglutamicibacter_SGB14255	Status	Case	-0.00562505	0.00240899	50	9	0.0237711	0.0345198
k__Bacteria.p__Actinobacteria.c__Actinomycetia.o__Micrococcales.f__Micrococcaceae.g__Pseudoglutamicibacter.s__Pseudoglutamicibacter_SGB14255	Wholegrain_dry	Wholegrain_dry	7.58355e-05	1.84125e-05	50	9	0.000156844	0.00826045
k__Bacteria.p__Actinobacteria.c__Actinomycetia.o__Micrococcales.f__Micrococcaceae.g__Pseudoglutamicibacter.s__Pseudoglutamicibacter_SGB14255	Wholegrains	Wholegrains	0.00239374	0.00102641	50	9	0.0241256	0.174862
k__Bacteria.p__Actinobacteria.c__Actinomycetia.o__Micrococcales.f__Micrococcaceae.g__Pseudoglutamicibacter.s__Pseudoglutamicibacter_SGB14255.t__SGB14255	Dark_green_vegetables	Dark_green_vegetables	0.00542727	0.00220098	50	9	0.0174588	0.102166
k__Bacteria.p__Actinobacteria.c__Actinomycetia.o__Micrococcales.f__Micrococcaceae.g__Pseudoglutamicibacter.s__Pseudoglutamicibacter_SGB14255.t__SGB14255	Dietary_fibre	Dietary_fibre	0.000282626	0.000118104	50	9	0.0208482	0.149728
k__Bacteria.p__Actinobacteria.c__Actinomycetia.o__Micrococcales.f__Micrococcaceae.g__Pseudoglutamicibacter.s__Pseudoglutamicibacter_SGB14255.t__SGB14255	F20D5N3_eicosapentaenoic_EPA	F20D5N3_eicosapentaenoic_EPA	0.00768723	0.0035853	50	9	0.0373433	0.192608
k__Bacteria.p__Actinobacteria.c__Actinomycetia.o__Micrococcales.f__Micrococcaceae.g__Pseudoglutamicibacter.s__Pseudoglutamicibacter_SGB14255.t__SGB14255	Fat_as_poly	Fat_as_poly	0.000669641	0.000206933	50	9	0.00227606	0.0513739
k__Bacteria.p__Actinobacteria.c__Actinomycetia.o__Micrococcales.f__Micrococcaceae.g__Pseudoglutamicibacter.s__Pseudoglutamicibacter_SGB14255.t__SGB14255	Fat_as_saturated	Fat_as_saturated	-0.000408894	0.000130295	50	9	0.00299713	0.041966
k__Bacteria.p__Actinobacteria.c__Actinomycetia.o__Micrococcales.f__Micrococcaceae.g__Pseudoglutamicibacter.s__Pseudoglutamicibacter_SGB14255.t__SGB14255	Kj_from_fibre	Kj_from_fibre	0.00363676	0.0015371	50	9	0.0222509	0.125559
k__Bacteria.p__Actinobacteria.c__Actinomycetia.o__Micrococcales.f__Micrococcaceae.g__Pseudoglutamicibacter.s__Pseudoglutamicibacter_SGB14255.t__SGB14255	Milk_alternatives	Milk_alternatives	0.0471911	0.0120339	50	9	0.00029104	0.0114961
k__Bacteria.p__Actinobacteria.c__Actinomycetia.o__Micrococcales.f__Micrococcaceae.g__Pseudoglutamicibacter.s__Pseudoglutamicibacter_SGB14255.t__SGB14255	nuts_Seeds	nuts_Seeds	0.00282834	0.0010749	50	9	0.0115375	0.0792575
k__Bacteria.p__Actinobacteria.c__Actinomycetia.o__Micrococcales.f__Micrococcaceae.g__Pseudoglutamicibacter.s__Pseudoglutamicibacter_SGB14255.t__SGB14255	OIL_EQUIVALENTS	OIL_EQUIVALENTS	0.000415851	0.000169654	50	9	0.018099	0.114385
k__Bacteria.p__Actinobacteria.c__Actinomycetia.o__Micrococcales.f__Micrococcaceae.g__Pseudoglutamicibacter.s__Pseudoglutamicibacter_SGB14255.t__SGB14255	PROTEIN_FOODS	PROTEIN_FOODS	0.00244334	0.000892939	50	9	0.00880042	0.0957282
k__Bacteria.p__Actinobacteria.c__Actinomycetia.o__Micrococcales.f__Micrococcaceae.g__Pseudoglutamicibacter.s__Pseudoglutamicibacter_SGB14255.t__SGB14255	Soy_products	Soy_products	0.113535	0.0345931	50	9	0.00197208	0.077897
k__Bacteria.p__Actinobacteria.c__Actinomycetia.o__Micrococcales.f__Micrococcaceae.g__Pseudoglutamicibacter.s__Pseudoglutamicibacter_SGB14255.t__SGB14255	Status	Case	-0.00562505	0.00240899	50	9	0.0237711	0.0345198
k__Bacteria.p__Actinobacteria.c__Actinomycetia.o__Micrococcales.f__Micrococcaceae.g__Pseudoglutamicibacter.s__Pseudoglutamicibacter_SGB14255.t__SGB14255	Wholegrain_dry	Wholegrain_dry	7.58355e-05	1.84125e-05	50	9	0.000156844	0.00826045
k__Bacteria.p__Actinobacteria.c__Actinomycetia.o__Micrococcales.f__Micrococcaceae.g__Pseudoglutamicibacter.s__Pseudoglutamicibacter_SGB14255.t__SGB14255	Wholegrains	Wholegrains	0.00239374	0.00102641	50	9	0.0241256	0.174862
k__Bacteria.p__Actinobacteria.c__CFGB2992	Dark_green_vegetables	Dark_green_vegetables	0.00554785	0.00261704	50	7	0.0394411	0.153072
k__Bacteria.p__Actinobacteria.c__CFGB2992	nuts_Seeds	nuts_Seeds	0.00379943	0.00122814	50	7	0.00335761	0.031206
k__Bacteria.p__Actinobacteria.c__CFGB2992	OIL_EQUIVALENTS	OIL_EQUIVALENTS	0.000408766	0.000202421	50	7	0.0492955	0.189968
k__Bacteria.p__Actinobacteria.c__CFGB2992	PROTEIN_FOODS	PROTEIN_FOODS	0.00239081	0.00107078	50	7	0.0304726	0.176604
k__Bacteria.p__Actinobacteria.c__CFGB2992	Status	Case	-0.00751682	0.00276893	50	7	0.00918949	0.0204498
k__Bacteria.p__Actinobacteria.c__CFGB2992	TOTAL_food_count	TOTAL_food_count	0.00046747	0.000230401	50	7	0.0482747	0.182001
k__Bacteria.p__Actinobacteria.c__CFGB2992.o__OFGB2992	Dark_green_vegetables	Dark_green_vegetables	0.00554785	0.00261704	50	7	0.0394411	0.153072
k__Bacteria.p__Actinobacteria.c__CFGB2992.o__OFGB2992	nuts_Seeds	nuts_Seeds	0.00379943	0.00122814	50	7	0.00335761	0.031206
k__Bacteria.p__Actinobacteria.c__CFGB2992.o__OFGB2992	OIL_EQUIVALENTS	OIL_EQUIVALENTS	0.000408766	0.000202421	50	7	0.0492955	0.189968
k__Bacteria.p__Actinobacteria.c__CFGB2992.o__OFGB2992	PROTEIN_FOODS	PROTEIN_FOODS	0.00239081	0.00107078	50	7	0.0304726	0.176604
k__Bacteria.p__Actinobacteria.c__CFGB2992.o__OFGB2992	Status	Case	-0.00751682	0.00276893	50	7	0.00918949	0.0204498
k__Bacteria.p__Actinobacteria.c__CFGB2992.o__OFGB2992	TOTAL_food_count	TOTAL_food_count	0.00046747	0.000230401	50	7	0.0482747	0.182001
k__Bacteria.p__Actinobacteria.c__CFGB2992.o__OFGB2992.f__FGB2992	Dark_green_vegetables	Dark_green_vegetables	0.00554785	0.00261704	50	7	0.0394411	0.153072
k__Bacteria.p__Actinobacteria.c__CFGB2992.o__OFGB2992.f__FGB2992	nuts_Seeds	nuts_Seeds	0.00379943	0.00122814	50	7	0.00335761	0.031206
k__Bacteria.p__Actinobacteria.c__CFGB2992.o__OFGB2992.f__FGB2992	OIL_EQUIVALENTS	OIL_EQUIVALENTS	0.000408766	0.000202421	50	7	0.0492955	0.189968
k__Bacteria.p__Actinobacteria.c__CFGB2992.o__OFGB2992.f__FGB2992	PROTEIN_FOODS	PROTEIN_FOODS	0.00239081	0.00107078	50	7	0.0304726	0.176604
k__Bacteria.p__Actinobacteria.c__CFGB2992.o__OFGB2992.f__FGB2992	Status	Case	-0.00751682	0.00276893	50	7	0.00918949	0.0204498
k__Bacteria.p__Actinobacteria.c__CFGB2992.o__OFGB2992.f__FGB2992	TOTAL_food_count	TOTAL_food_count	0.00046747	0.000230401	50	7	0.0482747	0.182001
k__Bacteria.p__Actinobacteria.c__Coriobacteriia.o__Coriobacteriales	MP	MP	-0.00220268	0.000968534	50	48	0.0276622	0.15148
k__Bacteria.p__Actinobacteria.c__Coriobacteriia.o__Coriobacteriales	Status	Case	0.0207501	0.00953397	50	48	0.0344745	0.0409546
k__Bacteria.p__Actinobacteria.c__Coriobacteriia.o__Coriobacteriales.f__Coriobacteriaceae	MP	MP	-0.00210228	0.000974249	50	48	0.036196	0.155238
k__Bacteria.p__Actinobacteria.c__Coriobacteriia.o__Coriobacteriales.f__Coriobacteriaceae	Status	Case	0.0206521	0.00955373	50	48	0.0356592	0.0411276
k__Bacteria.p__Bacteria_unclassified.c__CFGB2992.o__OFGB2992.f__FGB2992.g__GGB79890	Dark_green_vegetables	Dark_green_vegetables	0.00554785	0.00261704	50	7	0.0394411	0.153072
k__Bacteria.p__Bacteria_unclassified.c__CFGB2992.o__OFGB2992.f__FGB2992.g__GGB79890	nuts_Seeds	nuts_Seeds	0.00379943	0.00122814	50	7	0.00335761	0.031206
k__Bacteria.p__Bacteria_unclassified.c__CFGB2992.o__OFGB2992.f__FGB2992.g__GGB79890	OIL_EQUIVALENTS	OIL_EQUIVALENTS	0.000408766	0.000202421	50	7	0.0492955	0.189968
k__Bacteria.p__Bacteria_unclassified.c__CFGB2992.o__OFGB2992.f__FGB2992.g__GGB79890	PROTEIN_FOODS	PROTEIN_FOODS	0.00239081	0.00107078	50	7	0.0304726	0.176604
k__Bacteria.p__Bacteria_unclassified.c__CFGB2992.o__OFGB2992.f__FGB2992.g__GGB79890	Status	Case	-0.00751682	0.00276893	50	7	0.00918949	0.0204498
k__Bacteria.p__Bacteria_unclassified.c__CFGB2992.o__OFGB2992.f__FGB2992.g__GGB79890	TOTAL_food_count	TOTAL_food_count	0.00046747	0.000230401	50	7	0.0482747	0.182001
k__Bacteria.p__Bacteria_unclassified.c__CFGB2992.o__OFGB2992.f__FGB2992.g__GGB79890.s__GGB79890_SGB14770	Dark_green_vegetables	Dark_green_vegetables	0.00554785	0.00261704	50	7	0.0394411	0.153072
k__Bacteria.p__Bacteria_unclassified.c__CFGB2992.o__OFGB2992.f__FGB2992.g__GGB79890.s__GGB79890_SGB14770	nuts_Seeds	nuts_Seeds	0.00379943	0.00122814	50	7	0.00335761	0.031206
k__Bacteria.p__Bacteria_unclassified.c__CFGB2992.o__OFGB2992.f__FGB2992.g__GGB79890.s__GGB79890_SGB14770	OIL_EQUIVALENTS	OIL_EQUIVALENTS	0.000408766	0.000202421	50	7	0.0492955	0.189968
k__Bacteria.p__Bacteria_unclassified.c__CFGB2992.o__OFGB2992.f__FGB2992.g__GGB79890.s__GGB79890_SGB14770	PROTEIN_FOODS	PROTEIN_FOODS	0.00239081	0.00107078	50	7	0.0304726	0.176604
k__Bacteria.p__Bacteria_unclassified.c__CFGB2992.o__OFGB2992.f__FGB2992.g__GGB79890.s__GGB79890_SGB14770	Status	Case	-0.00751682	0.00276893	50	7	0.00918949	0.0204498
k__Bacteria.p__Bacteria_unclassified.c__CFGB2992.o__OFGB2992.f__FGB2992.g__GGB79890.s__GGB79890_SGB14770	TOTAL_food_count	TOTAL_food_count	0.00046747	0.000230401	50	7	0.0482747	0.182001
k__Bacteria.p__Bacteria_unclassified.c__CFGB2992.o__OFGB2992.f__FGB2992.g__GGB79890.s__GGB79890_SGB14770.t__SGB14770	Dark_green_vegetables	Dark_green_vegetables	0.00554785	0.00261704	50	7	0.0394411	0.153072
k__Bacteria.p__Bacteria_unclassified.c__CFGB2992.o__OFGB2992.f__FGB2992.g__GGB79890.s__GGB79890_SGB14770.t__SGB14770	nuts_Seeds	nuts_Seeds	0.00379943	0.00122814	50	7	0.00335761	0.031206
k__Bacteria.p__Bacteria_unclassified.c__CFGB2992.o__OFGB2992.f__FGB2992.g__GGB79890.s__GGB79890_SGB14770.t__SGB14770	OIL_EQUIVALENTS	OIL_EQUIVALENTS	0.000408766	0.000202421	50	7	0.0492955	0.189968
k__Bacteria.p__Bacteria_unclassified.c__CFGB2992.o__OFGB2992.f__FGB2992.g__GGB79890.s__GGB79890_SGB14770.t__SGB14770	PROTEIN_FOODS	PROTEIN_FOODS	0.00239081	0.00107078	50	7	0.0304726	0.176604
k__Bacteria.p__Bacteria_unclassified.c__CFGB2992.o__OFGB2992.f__FGB2992.g__GGB79890.s__GGB79890_SGB14770.t__SGB14770	Status	Case	-0.00751682	0.00276893	50	7	0.00918949	0.0204498
k__Bacteria.p__Bacteria_unclassified.c__CFGB2992.o__OFGB2992.f__FGB2992.g__GGB79890.s__GGB79890_SGB14770.t__SGB14770	TOTAL_food_count	TOTAL_food_count	0.00046747	0.000230401	50	7	0.0482747	0.182001
k__Bacteria.p__Bacteroidetes.c__Bacteroidia.o__Bacteroidales.f__Bacteroidaceae.g__Bacteroides.s__Bacteroides_xylanisolvens	Kj_from_fibre	Kj_from_fibre	0.0140848	0.00561706	50	34	0.0157518	0.102617
k__Bacteria.p__Bacteroidetes.c__Bacteroidia.o__Bacteroidales.f__Bacteroidaceae.g__Bacteroides.s__Bacteroides_xylanisolvens	Status	Case	-0.0248711	0.00863872	50	34	0.00594155	0.0186746
k__Bacteria.p__Bacteroidetes.c__Bacteroidia.o__Bacteroidales.f__Bacteroidaceae.g__Bacteroides.s__Bacteroides_xylanisolvens.t__SGB1867	Kj_from_fibre	Kj_from_fibre	0.0140848	0.00561706	50	34	0.0157518	0.102617
k__Bacteria.p__Bacteroidetes.c__Bacteroidia.o__Bacteroidales.f__Bacteroidaceae.g__Bacteroides.s__Bacteroides_xylanisolvens.t__SGB1867	Status	Case	-0.0248711	0.00863872	50	34	0.00594155	0.0186746
k__Bacteria.p__Bacteroidetes.c__Bacteroidia.o__Bacteroidales.f__Barnesiellaceae.g__Barnesiella	Status	Case	-0.0267747	0.0127856	50	38	0.0415532	0.0437694
k__Bacteria.p__Bacteroidetes.c__Bacteroidia.o__Bacteroidales.f__Odoribacteraceae	nuts_Seeds	nuts_Seeds	0.0134045	0.00426191	50	48	0.00290735	0.031206
k__Bacteria.p__Bacteroidetes.c__Bacteroidia.o__Bacteroidales.f__Odoribacteraceae	PROTEIN_FOODS	PROTEIN_FOODS	0.00926254	0.00367796	50	48	0.0153314	0.142492
k__Bacteria.p__Bacteroidetes.c__Bacteroidia.o__Bacteroidales.f__Odoribacteraceae	Status	Case	-0.0268136	0.00962354	50	48	0.0076136	0.0204498
k__Bacteria.p__Bacteroidetes.c__Bacteroidia.o__Bacteroidales.f__Odoribacteraceae.g__Odoribacter	F20D5N3_eicosapentaenoic_EPA	F20D5N3_eicosapentaenoic_EPA	0.0278398	0.0108124	50	43	0.0133125	0.16063
k__Bacteria.p__Bacteroidetes.c__Bacteroidia.o__Bacteroidales.f__Odoribacteraceae.g__Odoribacter	Status	Case	-0.0236844	0.00706844	50	43	0.00157731	0.0128216
k__Bacteria.p__Bacteroidetes.c__Bacteroidia.o__Bacteroidales.f__Odoribacteraceae.g__Odoribacter	TOTAL_food_count	TOTAL_food_count	0.00122753	0.000605306	50	43	0.0483799	0.182001
k__Bacteria.p__Bacteroidetes.c__Bacteroidia.o__Bacteroidales.f__Odoribacteraceae.g__Odoribacter	Very_long_chain_N3_fatty_acids	Very_long_chain_N3_fatty_acids	0.0111	0.00462139	50	43	0.0204065	0.178828
k__Bacteria.p__Bacteroidetes.c__Bacteroidia.o__Bacteroidales.f__Odoribacteraceae.g__Odoribacter.s__Odoribacter_splanchnicus	Status	Case	-0.0193551	0.00668677	50	43	0.00569779	0.0186746
k__Bacteria.p__Bacteroidetes.c__Bacteroidia.o__Bacteroidales.f__Odoribacteraceae.g__Odoribacter.s__Odoribacter_splanchnicus.t__SGB1790	Status	Case	-0.0193551	0.00668677	50	43	0.00569779	0.0186746
k__Bacteria.p__Bacteroidetes.c__Bacteroidia.o__Bacteroidales.f__Rikenellaceae	Status	Case	-0.071638	0.0303817	50	49	0.0224998	0.0345198
k__Bacteria.p__Bacteroidetes.c__Bacteroidia.o__Bacteroidales.f__Rikenellaceae.g__Alistipes.s__Alistipes_senegalensis	Dark_green_vegetables	Dark_green_vegetables	0.00674727	0.00303461	50	15	0.0311384	0.149087
k__Bacteria.p__Bacteroidetes.c__Bacteroidia.o__Bacteroidales.f__Rikenellaceae.g__Alistipes.s__Alistipes_senegalensis	Dietary_fibre	Dietary_fibre	0.000392067	0.000160699	50	15	0.0186108	0.149728
k__Bacteria.p__Bacteroidetes.c__Bacteroidia.o__Bacteroidales.f__Rikenellaceae.g__Alistipes.s__Alistipes_senegalensis	Fat_as_saturated	Fat_as_saturated	-0.000432567	0.000184899	50	15	0.0238085	0.134348
k__Bacteria.p__Bacteroidetes.c__Bacteroidia.o__Bacteroidales.f__Rikenellaceae.g__Alistipes.s__Alistipes_senegalensis	hsCRP	hsCRP	-0.000857656	0.000336932	50	15	0.0142529	0.185116
k__Bacteria.p__Bacteroidetes.c__Bacteroidia.o__Bacteroidales.f__Rikenellaceae.g__Alistipes.s__Alistipes_senegalensis	Kj_from_fibre	Kj_from_fibre	0.00519858	0.00208338	50	15	0.0162369	0.102617
k__Bacteria.p__Bacteroidetes.c__Bacteroidia.o__Bacteroidales.f__Rikenellaceae.g__Alistipes.s__Alistipes_senegalensis	OIL_EQUIVALENTS	OIL_EQUIVALENTS	0.000557664	0.000231841	50	15	0.0202349	0.118412
k__Bacteria.p__Bacteroidetes.c__Bacteroidia.o__Bacteroidales.f__Rikenellaceae.g__Alistipes.s__Alistipes_senegalensis	PROTEIN_FOODS	PROTEIN_FOODS	0.00277163	0.00124778	50	15	0.0312968	0.176604
k__Bacteria.p__Bacteroidetes.c__Bacteroidia.o__Bacteroidales.f__Rikenellaceae.g__Alistipes.s__Alistipes_senegalensis	Status	Case	-0.0095665	0.00318149	50	15	0.00419084	0.0161635
k__Bacteria.p__Bacteroidetes.c__Bacteroidia.o__Bacteroidales.f__Rikenellaceae.g__Alistipes.s__Alistipes_senegalensis	Wholegrain_dry	Wholegrain_dry	6.66728e-05	2.76809e-05	50	15	0.0200764	0.0995696
k__Bacteria.p__Bacteroidetes.c__Bacteroidia.o__Bacteroidales.f__Rikenellaceae.g__Alistipes.s__Alistipes_senegalensis.t__SGB2296	Dark_green_vegetables	Dark_green_vegetables	0.00674727	0.00303461	50	15	0.0311384	0.149087
k__Bacteria.p__Bacteroidetes.c__Bacteroidia.o__Bacteroidales.f__Rikenellaceae.g__Alistipes.s__Alistipes_senegalensis.t__SGB2296	Dietary_fibre	Dietary_fibre	0.000392067	0.000160699	50	15	0.0186108	0.149728
k__Bacteria.p__Bacteroidetes.c__Bacteroidia.o__Bacteroidales.f__Rikenellaceae.g__Alistipes.s__Alistipes_senegalensis.t__SGB2296	Fat_as_saturated	Fat_as_saturated	-0.000432567	0.000184899	50	15	0.0238085	0.134348
k__Bacteria.p__Bacteroidetes.c__Bacteroidia.o__Bacteroidales.f__Rikenellaceae.g__Alistipes.s__Alistipes_senegalensis.t__SGB2296	hsCRP	hsCRP	-0.000857656	0.000336932	50	15	0.0142529	0.185116
k__Bacteria.p__Bacteroidetes.c__Bacteroidia.o__Bacteroidales.f__Rikenellaceae.g__Alistipes.s__Alistipes_senegalensis.t__SGB2296	Kj_from_fibre	Kj_from_fibre	0.00519858	0.00208338	50	15	0.0162369	0.102617
k__Bacteria.p__Bacteroidetes.c__Bacteroidia.o__Bacteroidales.f__Rikenellaceae.g__Alistipes.s__Alistipes_senegalensis.t__SGB2296	OIL_EQUIVALENTS	OIL_EQUIVALENTS	0.000557664	0.000231841	50	15	0.0202349	0.118412
k__Bacteria.p__Bacteroidetes.c__Bacteroidia.o__Bacteroidales.f__Rikenellaceae.g__Alistipes.s__Alistipes_senegalensis.t__SGB2296	PROTEIN_FOODS	PROTEIN_FOODS	0.00277163	0.00124778	50	15	0.0312968	0.176604
k__Bacteria.p__Bacteroidetes.c__Bacteroidia.o__Bacteroidales.f__Rikenellaceae.g__Alistipes.s__Alistipes_senegalensis.t__SGB2296	Status	Case	-0.0095665	0.00318149	50	15	0.00419084	0.0161635
k__Bacteria.p__Bacteroidetes.c__Bacteroidia.o__Bacteroidales.f__Rikenellaceae.g__Alistipes.s__Alistipes_senegalensis.t__SGB2296	Wholegrain_dry	Wholegrain_dry	6.66728e-05	2.76809e-05	50	15	0.0200764	0.0995696
k__Bacteria.p__Bacteroidetes.c__CFGB602	Dark_green_vegetables	Dark_green_vegetables	0.0159364	0.00782156	50	21	0.047377	0.153072
k__Bacteria.p__Bacteroidetes.c__CFGB602	F20D5N3_eicosapentaenoic_EPA	F20D5N3_eicosapentaenoic_EPA	0.027975	0.012447	50	21	0.0294451	0.178936
k__Bacteria.p__Bacteroidetes.c__CFGB602	Fat_as_poly	Fat_as_poly	0.00177883	0.000753388	50	21	0.0226113	0.128156
k__Bacteria.p__Bacteroidetes.c__CFGB602	hsCRP	hsCRP	-0.00218793	0.00087899	50	21	0.0164027	0.185116
k__Bacteria.p__Bacteroidetes.c__CFGB602	P	P	0.00723615	0.00248217	50	21	0.00547484	0.0865025
k__Bacteria.p__Bacteroidetes.c__CFGB602	Status	Case	-0.0182491	0.0084794	50	21	0.0364422	0.0411276
k__Bacteria.p__Bacteroidetes.c__CFGB602	Very_long_chain_N3_fatty_acids	Very_long_chain_N3_fatty_acids	0.0117617	0.00528108	50	21	0.0308722	0.187608
k__Bacteria.p__Bacteroidetes.c__CFGB602	Wholegrain_dry	Wholegrain_dry	0.000168808	7.08775e-05	50	21	0.0214264	0.0995696
k__Bacteria.p__Bacteroidetes.c__CFGB602	Wholegrains	Wholegrains	0.00855925	0.00356845	50	21	0.0205699	0.174862
k__Bacteria.p__Bacteroidetes.c__CFGB602.o__OFGB602	Dark_green_vegetables	Dark_green_vegetables	0.0159364	0.00782156	50	21	0.047377	0.153072
k__Bacteria.p__Bacteroidetes.c__CFGB602.o__OFGB602	F20D5N3_eicosapentaenoic_EPA	F20D5N3_eicosapentaenoic_EPA	0.027975	0.012447	50	21	0.0294451	0.178936
k__Bacteria.p__Bacteroidetes.c__CFGB602.o__OFGB602	Fat_as_poly	Fat_as_poly	0.00177883	0.000753388	50	21	0.0226113	0.128156
k__Bacteria.p__Bacteroidetes.c__CFGB602.o__OFGB602	hsCRP	hsCRP	-0.00218793	0.00087899	50	21	0.0164027	0.185116
k__Bacteria.p__Bacteroidetes.c__CFGB602.o__OFGB602	P	P	0.00723615	0.00248217	50	21	0.00547484	0.0865025
k__Bacteria.p__Bacteroidetes.c__CFGB602.o__OFGB602	Status	Case	-0.0182491	0.0084794	50	21	0.0364422	0.0411276
k__Bacteria.p__Bacteroidetes.c__CFGB602.o__OFGB602	Very_long_chain_N3_fatty_acids	Very_long_chain_N3_fatty_acids	0.0117617	0.00528108	50	21	0.0308722	0.187608
k__Bacteria.p__Bacteroidetes.c__CFGB602.o__OFGB602	Wholegrain_dry	Wholegrain_dry	0.000168808	7.08775e-05	50	21	0.0214264	0.0995696
k__Bacteria.p__Bacteroidetes.c__CFGB602.o__OFGB602	Wholegrains	Wholegrains	0.00855925	0.00356845	50	21	0.0205699	0.174862
k__Bacteria.p__Bacteroidetes.c__CFGB602.o__OFGB602.f__FGB602	Dark_green_vegetables	Dark_green_vegetables	0.0159364	0.00782156	50	21	0.047377	0.153072
k__Bacteria.p__Bacteroidetes.c__CFGB602.o__OFGB602.f__FGB602	F20D5N3_eicosapentaenoic_EPA	F20D5N3_eicosapentaenoic_EPA	0.027975	0.012447	50	21	0.0294451	0.178936
k__Bacteria.p__Bacteroidetes.c__CFGB602.o__OFGB602.f__FGB602	Fat_as_poly	Fat_as_poly	0.00177883	0.000753388	50	21	0.0226113	0.128156
k__Bacteria.p__Bacteroidetes.c__CFGB602.o__OFGB602.f__FGB602	hsCRP	hsCRP	-0.00218793	0.00087899	50	21	0.0164027	0.185116
k__Bacteria.p__Bacteroidetes.c__CFGB602.o__OFGB602.f__FGB602	P	P	0.00723615	0.00248217	50	21	0.00547484	0.0865025
k__Bacteria.p__Bacteroidetes.c__CFGB602.o__OFGB602.f__FGB602	Status	Case	-0.0182491	0.0084794	50	21	0.0364422	0.0411276
k__Bacteria.p__Bacteroidetes.c__CFGB602.o__OFGB602.f__FGB602	Very_long_chain_N3_fatty_acids	Very_long_chain_N3_fatty_acids	0.0117617	0.00528108	50	21	0.0308722	0.187608
k__Bacteria.p__Bacteroidetes.c__CFGB602.o__OFGB602.f__FGB602	Wholegrain_dry	Wholegrain_dry	0.000168808	7.08775e-05	50	21	0.0214264	0.0995696
k__Bacteria.p__Bacteroidetes.c__CFGB602.o__OFGB602.f__FGB602	Wholegrains	Wholegrains	0.00855925	0.00356845	50	21	0.0205699	0.174862
k__Bacteria.p__Bacteroidetes.c__CFGB602.o__OFGB602.f__FGB602.g__GGB1420	Dark_green_vegetables	Dark_green_vegetables	0.0159364	0.00782156	50	21	0.047377	0.153072
k__Bacteria.p__Bacteroidetes.c__CFGB602.o__OFGB602.f__FGB602.g__GGB1420	F20D5N3_eicosapentaenoic_EPA	F20D5N3_eicosapentaenoic_EPA	0.027975	0.012447	50	21	0.0294451	0.178936
k__Bacteria.p__Bacteroidetes.c__CFGB602.o__OFGB602.f__FGB602.g__GGB1420	Fat_as_poly	Fat_as_poly	0.00177883	0.000753388	50	21	0.0226113	0.128156
k__Bacteria.p__Bacteroidetes.c__CFGB602.o__OFGB602.f__FGB602.g__GGB1420	hsCRP	hsCRP	-0.00218793	0.00087899	50	21	0.0164027	0.185116
k__Bacteria.p__Bacteroidetes.c__CFGB602.o__OFGB602.f__FGB602.g__GGB1420	P	P	0.00723615	0.00248217	50	21	0.00547484	0.0865025
k__Bacteria.p__Bacteroidetes.c__CFGB602.o__OFGB602.f__FGB602.g__GGB1420	Status	Case	-0.0182491	0.0084794	50	21	0.0364422	0.0411276
k__Bacteria.p__Bacteroidetes.c__CFGB602.o__OFGB602.f__FGB602.g__GGB1420	Very_long_chain_N3_fatty_acids	Very_long_chain_N3_fatty_acids	0.0117617	0.00528108	50	21	0.0308722	0.187608
k__Bacteria.p__Bacteroidetes.c__CFGB602.o__OFGB602.f__FGB602.g__GGB1420	Wholegrain_dry	Wholegrain_dry	0.000168808	7.08775e-05	50	21	0.0214264	0.0995696
k__Bacteria.p__Bacteroidetes.c__CFGB602.o__OFGB602.f__FGB602.g__GGB1420	Wholegrains	Wholegrains	0.00855925	0.00356845	50	21	0.0205699	0.174862
k__Bacteria.p__Bacteroidetes.c__CFGB602.o__OFGB602.f__FGB602.g__GGB1420.s__GGB1420_SGB1957	Dark_green_vegetables	Dark_green_vegetables	0.0159364	0.00782156	50	21	0.047377	0.153072
k__Bacteria.p__Bacteroidetes.c__CFGB602.o__OFGB602.f__FGB602.g__GGB1420.s__GGB1420_SGB1957	F20D5N3_eicosapentaenoic_EPA	F20D5N3_eicosapentaenoic_EPA	0.027975	0.012447	50	21	0.0294451	0.178936
k__Bacteria.p__Bacteroidetes.c__CFGB602.o__OFGB602.f__FGB602.g__GGB1420.s__GGB1420_SGB1957	Fat_as_poly	Fat_as_poly	0.00177883	0.000753388	50	21	0.0226113	0.128156
k__Bacteria.p__Bacteroidetes.c__CFGB602.o__OFGB602.f__FGB602.g__GGB1420.s__GGB1420_SGB1957	hsCRP	hsCRP	-0.00218793	0.00087899	50	21	0.0164027	0.185116
k__Bacteria.p__Bacteroidetes.c__CFGB602.o__OFGB602.f__FGB602.g__GGB1420.s__GGB1420_SGB1957	P	P	0.00723615	0.00248217	50	21	0.00547484	0.0865025
k__Bacteria.p__Bacteroidetes.c__CFGB602.o__OFGB602.f__FGB602.g__GGB1420.s__GGB1420_SGB1957	Status	Case	-0.0182491	0.0084794	50	21	0.0364422	0.0411276
k__Bacteria.p__Bacteroidetes.c__CFGB602.o__OFGB602.f__FGB602.g__GGB1420.s__GGB1420_SGB1957	Very_long_chain_N3_fatty_acids	Very_long_chain_N3_fatty_acids	0.0117617	0.00528108	50	21	0.0308722	0.187608
k__Bacteria.p__Bacteroidetes.c__CFGB602.o__OFGB602.f__FGB602.g__GGB1420.s__GGB1420_SGB1957	Wholegrain_dry	Wholegrain_dry	0.000168808	7.08775e-05	50	21	0.0214264	0.0995696
k__Bacteria.p__Bacteroidetes.c__CFGB602.o__OFGB602.f__FGB602.g__GGB1420.s__GGB1420_SGB1957	Wholegrains	Wholegrains	0.00855925	0.00356845	50	21	0.0205699	0.174862
k__Bacteria.p__Bacteroidetes.c__CFGB602.o__OFGB602.f__FGB602.g__GGB1420.s__GGB1420_SGB1957.t__SGB1957	Dark_green_vegetables	Dark_green_vegetables	0.0159364	0.00782156	50	21	0.047377	0.153072
k__Bacteria.p__Bacteroidetes.c__CFGB602.o__OFGB602.f__FGB602.g__GGB1420.s__GGB1420_SGB1957.t__SGB1957	F20D5N3_eicosapentaenoic_EPA	F20D5N3_eicosapentaenoic_EPA	0.027975	0.012447	50	21	0.0294451	0.178936
k__Bacteria.p__Bacteroidetes.c__CFGB602.o__OFGB602.f__FGB602.g__GGB1420.s__GGB1420_SGB1957.t__SGB1957	Fat_as_poly	Fat_as_poly	0.00177883	0.000753388	50	21	0.0226113	0.128156
k__Bacteria.p__Bacteroidetes.c__CFGB602.o__OFGB602.f__FGB602.g__GGB1420.s__GGB1420_SGB1957.t__SGB1957	hsCRP	hsCRP	-0.00218793	0.00087899	50	21	0.0164027	0.185116
k__Bacteria.p__Bacteroidetes.c__CFGB602.o__OFGB602.f__FGB602.g__GGB1420.s__GGB1420_SGB1957.t__SGB1957	P	P	0.00723615	0.00248217	50	21	0.00547484	0.0865025
k__Bacteria.p__Bacteroidetes.c__CFGB602.o__OFGB602.f__FGB602.g__GGB1420.s__GGB1420_SGB1957.t__SGB1957	Status	Case	-0.0182491	0.0084794	50	21	0.0364422	0.0411276
k__Bacteria.p__Bacteroidetes.c__CFGB602.o__OFGB602.f__FGB602.g__GGB1420.s__GGB1420_SGB1957.t__SGB1957	Very_long_chain_N3_fatty_acids	Very_long_chain_N3_fatty_acids	0.0117617	0.00528108	50	21	0.0308722	0.187608
k__Bacteria.p__Bacteroidetes.c__CFGB602.o__OFGB602.f__FGB602.g__GGB1420.s__GGB1420_SGB1957.t__SGB1957	Wholegrain_dry	Wholegrain_dry	0.000168808	7.08775e-05	50	21	0.0214264	0.0995696
k__Bacteria.p__Bacteroidetes.c__CFGB602.o__OFGB602.f__FGB602.g__GGB1420.s__GGB1420_SGB1957.t__SGB1957	Wholegrains	Wholegrains	0.00855925	0.00356845	50	21	0.0205699	0.174862
k__Bacteria.p__Firmicutes.c__Bacilli.o__Lactobacillales.f__Enterococcaceae.g__GGB9691	Fat_as_saturated	Fat_as_saturated	-0.00112014	0.000508806	50	9	0.0328692	0.147946
k__Bacteria.p__Firmicutes.c__Bacilli.o__Lactobacillales.f__Enterococcaceae.g__GGB9691	Kj_from_fibre	Kj_from_fibre	0.0160937	0.00557667	50	9	0.00592463	0.0624061
k__Bacteria.p__Firmicutes.c__Bacilli.o__Lactobacillales.f__Enterococcaceae.g__GGB9691	Milk_alternatives	Milk_alternatives	0.13323	0.0478759	50	9	0.00779115	0.130665
k__Bacteria.p__Firmicutes.c__Bacilli.o__Lactobacillales.f__Enterococcaceae.g__GGB9691	nuts_Seeds	nuts_Seeds	0.00841947	0.00410881	50	9	0.0461782	0.165822
k__Bacteria.p__Firmicutes.c__Bacilli.o__Lactobacillales.f__Enterococcaceae.g__GGB9691	Status	Case	-0.0210344	0.00896404	50	9	0.0231245	0.0345198
k__Bacteria.p__Firmicutes.c__Bacilli.o__Lactobacillales.f__Enterococcaceae.g__GGB9691	Wholegrain_dry	Wholegrain_dry	0.000198999	7.4635e-05	50	9	0.0105477	0.0797417
k__Bacteria.p__Firmicutes.c__Bacilli.o__Lactobacillales.f__Enterococcaceae.g__GGB9691.s__GGB9691_SGB15198	Fat_as_saturated	Fat_as_saturated	-0.00112014	0.000508806	50	9	0.0328692	0.147946
k__Bacteria.p__Firmicutes.c__Bacilli.o__Lactobacillales.f__Enterococcaceae.g__GGB9691.s__GGB9691_SGB15198	Kj_from_fibre	Kj_from_fibre	0.0160937	0.00557667	50	9	0.00592463	0.0624061
k__Bacteria.p__Firmicutes.c__Bacilli.o__Lactobacillales.f__Enterococcaceae.g__GGB9691.s__GGB9691_SGB15198	Milk_alternatives	Milk_alternatives	0.13323	0.0478759	50	9	0.00779115	0.130665
k__Bacteria.p__Firmicutes.c__Bacilli.o__Lactobacillales.f__Enterococcaceae.g__GGB9691.s__GGB9691_SGB15198	nuts_Seeds	nuts_Seeds	0.00841947	0.00410881	50	9	0.0461782	0.165822
k__Bacteria.p__Firmicutes.c__Bacilli.o__Lactobacillales.f__Enterococcaceae.g__GGB9691.s__GGB9691_SGB15198	Status	Case	-0.0210344	0.00896404	50	9	0.0231245	0.0345198
k__Bacteria.p__Firmicutes.c__Bacilli.o__Lactobacillales.f__Enterococcaceae.g__GGB9691.s__GGB9691_SGB15198	Wholegrain_dry	Wholegrain_dry	0.000198999	7.4635e-05	50	9	0.0105477	0.0797417
k__Bacteria.p__Firmicutes.c__Bacilli.o__Lactobacillales.f__Enterococcaceae.g__GGB9691.s__GGB9691_SGB15198.t__SGB15198	Fat_as_saturated	Fat_as_saturated	-0.00112014	0.000508806	50	9	0.0328692	0.147946
k__Bacteria.p__Firmicutes.c__Bacilli.o__Lactobacillales.f__Enterococcaceae.g__GGB9691.s__GGB9691_SGB15198.t__SGB15198	Kj_from_fibre	Kj_from_fibre	0.0160937	0.00557667	50	9	0.00592463	0.0624061
k__Bacteria.p__Firmicutes.c__Bacilli.o__Lactobacillales.f__Enterococcaceae.g__GGB9691.s__GGB9691_SGB15198.t__SGB15198	Milk_alternatives	Milk_alternatives	0.13323	0.0478759	50	9	0.00779115	0.130665
k__Bacteria.p__Firmicutes.c__Bacilli.o__Lactobacillales.f__Enterococcaceae.g__GGB9691.s__GGB9691_SGB15198.t__SGB15198	nuts_Seeds	nuts_Seeds	0.00841947	0.00410881	50	9	0.0461782	0.165822
k__Bacteria.p__Firmicutes.c__Bacilli.o__Lactobacillales.f__Enterococcaceae.g__GGB9691.s__GGB9691_SGB15198.t__SGB15198	Status	Case	-0.0210344	0.00896404	50	9	0.0231245	0.0345198
k__Bacteria.p__Firmicutes.c__Bacilli.o__Lactobacillales.f__Enterococcaceae.g__GGB9691.s__GGB9691_SGB15198.t__SGB15198	Wholegrain_dry	Wholegrain_dry	0.000198999	7.4635e-05	50	9	0.0105477	0.0797417
k__Bacteria.p__Firmicutes.c__Bacilli.o__Lactobacillales.f__Streptococcaceae	Status	Case	0.0354785	0.0116781	50	41	0.00384477	0.0161635
k__Bacteria.p__Firmicutes.c__Bacilli.o__Lactobacillales.f__Streptococcaceae.g__Streptococcus	Status	Case	0.0336507	0.0111466	50	38	0.00405415	0.0161635
k__Bacteria.p__Firmicutes.c__Bacilli.o__Lactobacillales.f__Streptococcaceae.g__Streptococcus.s__Streptococcus_parasanguinis	Status	Case	0.0161588	0.00594691	50	18	0.00913012	0.0204498
k__Bacteria.p__Firmicutes.c__Bacilli.o__Lactobacillales.f__Streptococcaceae.g__Streptococcus.s__Streptococcus_parasanguinis.t__SGB8071	Status	Case	0.0161588	0.00594691	50	18	0.00913012	0.0204498
k__Bacteria.p__Firmicutes.c__CFGB1211	IL1b	IL1b	0.00153523	0.000448345	50	15	0.00128829	0.0289737
k__Bacteria.p__Firmicutes.c__CFGB1211	Status	Case	-0.00597449	0.00282122	50	15	0.0394064	0.0417866
k__Bacteria.p__Firmicutes.c__CFGB1211	Wholegrain_dry	Wholegrain_dry	5.80341e-05	2.06808e-05	50	15	0.00732577	0.0797417
k__Bacteria.p__Firmicutes.c__CFGB1211	Wholegrains	Wholegrains	0.00242274	0.00106962	50	15	0.0282654	0.174862
k__Bacteria.p__Firmicutes.c__CFGB1211.o__OFGB1211	IL1b	IL1b	0.00153523	0.000448345	50	15	0.00128829	0.0289737
k__Bacteria.p__Firmicutes.c__CFGB1211.o__OFGB1211	Status	Case	-0.00597449	0.00282122	50	15	0.0394064	0.0417866
k__Bacteria.p__Firmicutes.c__CFGB1211.o__OFGB1211	Wholegrain_dry	Wholegrain_dry	5.80341e-05	2.06808e-05	50	15	0.00732577	0.0797417
k__Bacteria.p__Firmicutes.c__CFGB1211.o__OFGB1211	Wholegrains	Wholegrains	0.00242274	0.00106962	50	15	0.0282654	0.174862
k__Bacteria.p__Firmicutes.c__CFGB1211.o__OFGB1211.f__FGB1211	IL1b	IL1b	0.00153523	0.000448345	50	15	0.00128829	0.0289737
k__Bacteria.p__Firmicutes.c__CFGB1211.o__OFGB1211.f__FGB1211	Status	Case	-0.00597449	0.00282122	50	15	0.0394064	0.0417866
k__Bacteria.p__Firmicutes.c__CFGB1211.o__OFGB1211.f__FGB1211	Wholegrain_dry	Wholegrain_dry	5.80341e-05	2.06808e-05	50	15	0.00732577	0.0797417
k__Bacteria.p__Firmicutes.c__CFGB1211.o__OFGB1211.f__FGB1211	Wholegrains	Wholegrains	0.00242274	0.00106962	50	15	0.0282654	0.174862
k__Bacteria.p__Firmicutes.c__CFGB1211.o__OFGB1211.f__FGB1211.g__GGB2970	IL1b	IL1b	0.00153523	0.000448345	50	15	0.00128829	0.0289737
k__Bacteria.p__Firmicutes.c__CFGB1211.o__OFGB1211.f__FGB1211.g__GGB2970	Status	Case	-0.00597449	0.00282122	50	15	0.0394064	0.0417866
k__Bacteria.p__Firmicutes.c__CFGB1211.o__OFGB1211.f__FGB1211.g__GGB2970	Wholegrain_dry	Wholegrain_dry	5.80341e-05	2.06808e-05	50	15	0.00732577	0.0797417
k__Bacteria.p__Firmicutes.c__CFGB1211.o__OFGB1211.f__FGB1211.g__GGB2970	Wholegrains	Wholegrains	0.00242274	0.00106962	50	15	0.0282654	0.174862
k__Bacteria.p__Firmicutes.c__CFGB1211.o__OFGB1211.f__FGB1211.g__GGB2970.s__GGB2970_SGB3952	IL1b	IL1b	0.00153523	0.000448345	50	15	0.00128829	0.0289737
k__Bacteria.p__Firmicutes.c__CFGB1211.o__OFGB1211.f__FGB1211.g__GGB2970.s__GGB2970_SGB3952	Status	Case	-0.00597449	0.00282122	50	15	0.0394064	0.0417866
k__Bacteria.p__Firmicutes.c__CFGB1211.o__OFGB1211.f__FGB1211.g__GGB2970.s__GGB2970_SGB3952	Wholegrain_dry	Wholegrain_dry	5.80341e-05	2.06808e-05	50	15	0.00732577	0.0797417
k__Bacteria.p__Firmicutes.c__CFGB1211.o__OFGB1211.f__FGB1211.g__GGB2970.s__GGB2970_SGB3952	Wholegrains	Wholegrains	0.00242274	0.00106962	50	15	0.0282654	0.174862
k__Bacteria.p__Firmicutes.c__CFGB1211.o__OFGB1211.f__FGB1211.g__GGB2970.s__GGB2970_SGB3952.t__SGB3952	IL1b	IL1b	0.00153523	0.000448345	50	15	0.00128829	0.0289737
k__Bacteria.p__Firmicutes.c__CFGB1211.o__OFGB1211.f__FGB1211.g__GGB2970.s__GGB2970_SGB3952.t__SGB3952	Status	Case	-0.00597449	0.00282122	50	15	0.0394064	0.0417866
k__Bacteria.p__Firmicutes.c__CFGB1211.o__OFGB1211.f__FGB1211.g__GGB2970.s__GGB2970_SGB3952.t__SGB3952	Wholegrain_dry	Wholegrain_dry	5.80341e-05	2.06808e-05	50	15	0.00732577	0.0797417
k__Bacteria.p__Firmicutes.c__CFGB1211.o__OFGB1211.f__FGB1211.g__GGB2970.s__GGB2970_SGB3952.t__SGB3952	Wholegrains	Wholegrains	0.00242274	0.00106962	50	15	0.0282654	0.174862
k__Bacteria.p__Firmicutes.c__CFGB1226	IL1b	IL1b	0.00168006	0.000760095	50	32	0.031987	0.136593
k__Bacteria.p__Firmicutes.c__CFGB1226	PROTEIN_FOODS	PROTEIN_FOODS	0.00414869	0.0015371	50	32	0.009694	0.0957282
k__Bacteria.p__Firmicutes.c__CFGB1226	Status	Case	-0.0105013	0.00456913	50	32	0.0259434	0.0345198
k__Bacteria.p__Firmicutes.c__CFGB1226.o__OFGB1226	IL1b	IL1b	0.00168006	0.000760095	50	32	0.031987	0.136593
k__Bacteria.p__Firmicutes.c__CFGB1226.o__OFGB1226	PROTEIN_FOODS	PROTEIN_FOODS	0.00414869	0.0015371	50	32	0.009694	0.0957282
k__Bacteria.p__Firmicutes.c__CFGB1226.o__OFGB1226	Status	Case	-0.0105013	0.00456913	50	32	0.0259434	0.0345198
k__Bacteria.p__Firmicutes.c__CFGB1226.o__OFGB1226.f__FGB1226	IL1b	IL1b	0.00168006	0.000760095	50	32	0.031987	0.136593
k__Bacteria.p__Firmicutes.c__CFGB1226.o__OFGB1226.f__FGB1226	PROTEIN_FOODS	PROTEIN_FOODS	0.00414869	0.0015371	50	32	0.009694	0.0957282
k__Bacteria.p__Firmicutes.c__CFGB1226.o__OFGB1226.f__FGB1226	Status	Case	-0.0105013	0.00456913	50	32	0.0259434	0.0345198
k__Bacteria.p__Firmicutes.c__CFGB1226.o__OFGB1226.f__FGB1226.g__GGB2998	IL1b	IL1b	0.00166515	0.000694685	50	30	0.0205592	0.104515
k__Bacteria.p__Firmicutes.c__CFGB1226.o__OFGB1226.f__FGB1226.g__GGB2998	PROTEIN_FOODS	PROTEIN_FOODS	0.00300403	0.00137478	50	30	0.0340123	0.185308
k__Bacteria.p__Firmicutes.c__CFGB1226.o__OFGB1226.f__FGB1226.g__GGB2998	Status	Case	-0.0100723	0.00414322	50	30	0.0188401	0.0342154
k__Bacteria.p__Firmicutes.c__CFGB1292	Dietary_fibre	Dietary_fibre	0.000389639	0.000174139	50	17	0.0301383	0.176365
k__Bacteria.p__Firmicutes.c__CFGB1292	Fat_as_poly	Fat_as_poly	0.000862503	0.000311533	50	17	0.00814718	0.0832131
k__Bacteria.p__Firmicutes.c__CFGB1292	Fat_as_saturated	Fat_as_saturated	-0.000711014	0.000182457	50	17	0.000321003	0.00845307
k__Bacteria.p__Firmicutes.c__CFGB1292	Kj_from_fibre	Kj_from_fibre	0.0067607	0.00216512	50	17	0.00309762	0.0611781
k__Bacteria.p__Firmicutes.c__CFGB1292	kJ_from_trans_fat	kJ_from_trans_fat	-0.0220296	0.00633496	50	17	0.00111713	0.0441265
k__Bacteria.p__Firmicutes.c__CFGB1292	MP	MP	0.00106086	0.000348417	50	17	0.00384435	0.0412479
k__Bacteria.p__Firmicutes.c__CFGB1292	nuts_Seeds	nuts_Seeds	0.00338565	0.00161262	50	17	0.041291	0.165822
k__Bacteria.p__Firmicutes.c__CFGB1292	OIL_EQUIVALENTS	OIL_EQUIVALENTS	0.000622905	0.000247643	50	17	0.0154484	0.110947
k__Bacteria.p__Firmicutes.c__CFGB1292	SOLID_FAT_EQUIVALENTS	SOLID_FAT_EQUIVALENTS	-0.000819639	0.000264637	50	17	0.00332442	0.131315
k__Bacteria.p__Firmicutes.c__CFGB1292	Status	Case	-0.00823116	0.00354696	50	17	0.0246028	0.0345198
k__Bacteria.p__Firmicutes.c__CFGB1292	TOTAL_food_count	TOTAL_food_count	0.000621582	0.000286447	50	17	0.0352097	0.173848
k__Bacteria.p__Firmicutes.c__CFGB1292	kJ_from_saturated_fat	kJ_from_saturated_fat	-0.00155712	0.00040735	50	17	0.000395121	0.0156073
k__Bacteria.p__Firmicutes.c__CFGB1292.o__OFGB1292	Fat_as_saturated	Fat_as_saturated	-0.000711014	0.000182457	50	17	0.000321003	0.00845307
k__Bacteria.p__Firmicutes.c__CFGB1292.o__OFGB1292	Dietary_fibre	Dietary_fibre	0.000389639	0.000174139	50	17	0.0301383	0.176365
k__Bacteria.p__Firmicutes.c__CFGB1292.o__OFGB1292	Fat_as_poly	Fat_as_poly	0.000862503	0.000311533	50	17	0.00814718	0.0832131
k__Bacteria.p__Firmicutes.c__CFGB1292.o__OFGB1292	Kj_from_fibre	Kj_from_fibre	0.0067607	0.00216512	50	17	0.00309762	0.0611781
k__Bacteria.p__Firmicutes.c__CFGB1292.o__OFGB1292	kJ_from_trans_fat	kJ_from_trans_fat	-0.0220296	0.00633496	50	17	0.00111713	0.0441265
k__Bacteria.p__Firmicutes.c__CFGB1292.o__OFGB1292	MP	MP	0.00106086	0.000348417	50	17	0.00384435	0.0412479
k__Bacteria.p__Firmicutes.c__CFGB1292.o__OFGB1292	nuts_Seeds	nuts_Seeds	0.00338565	0.00161262	50	17	0.041291	0.165822
k__Bacteria.p__Firmicutes.c__CFGB1292.o__OFGB1292	OIL_EQUIVALENTS	OIL_EQUIVALENTS	0.000622905	0.000247643	50	17	0.0154484	0.110947
k__Bacteria.p__Firmicutes.c__CFGB1292.o__OFGB1292	SOLID_FAT_EQUIVALENTS	SOLID_FAT_EQUIVALENTS	-0.000819639	0.000264637	50	17	0.00332442	0.131315
k__Bacteria.p__Firmicutes.c__CFGB1292.o__OFGB1292	Status	Case	-0.00823116	0.00354696	50	17	0.0246028	0.0345198
k__Bacteria.p__Firmicutes.c__CFGB1292.o__OFGB1292	TOTAL_food_count	TOTAL_food_count	0.000621582	0.000286447	50	17	0.0352097	0.173848
k__Bacteria.p__Firmicutes.c__CFGB1292.o__OFGB1292	kJ_from_saturated_fat	kJ_from_saturated_fat	-0.00155712	0.00040735	50	17	0.000395121	0.0156073
k__Bacteria.p__Firmicutes.c__CFGB1292.o__OFGB1292.f__FGB1292	Fat_as_saturated	Fat_as_saturated	-0.000711014	0.000182457	50	17	0.000321003	0.00845307
k__Bacteria.p__Firmicutes.c__CFGB1292.o__OFGB1292.f__FGB1292	Dietary_fibre	Dietary_fibre	0.000389639	0.000174139	50	17	0.0301383	0.176365
k__Bacteria.p__Firmicutes.c__CFGB1292.o__OFGB1292.f__FGB1292	Fat_as_poly	Fat_as_poly	0.000862503	0.000311533	50	17	0.00814718	0.0832131
k__Bacteria.p__Firmicutes.c__CFGB1292.o__OFGB1292.f__FGB1292	Kj_from_fibre	Kj_from_fibre	0.0067607	0.00216512	50	17	0.00309762	0.0611781
k__Bacteria.p__Firmicutes.c__CFGB1292.o__OFGB1292.f__FGB1292	kJ_from_trans_fat	kJ_from_trans_fat	-0.0220296	0.00633496	50	17	0.00111713	0.0441265
k__Bacteria.p__Firmicutes.c__CFGB1292.o__OFGB1292.f__FGB1292	MP	MP	0.00106086	0.000348417	50	17	0.00384435	0.0412479
k__Bacteria.p__Firmicutes.c__CFGB1292.o__OFGB1292.f__FGB1292	nuts_Seeds	nuts_Seeds	0.00338565	0.00161262	50	17	0.041291	0.165822
k__Bacteria.p__Firmicutes.c__CFGB1292.o__OFGB1292.f__FGB1292	OIL_EQUIVALENTS	OIL_EQUIVALENTS	0.000622905	0.000247643	50	17	0.0154484	0.110947
k__Bacteria.p__Firmicutes.c__CFGB1292.o__OFGB1292.f__FGB1292	SOLID_FAT_EQUIVALENTS	SOLID_FAT_EQUIVALENTS	-0.000819639	0.000264637	50	17	0.00332442	0.131315
k__Bacteria.p__Firmicutes.c__CFGB1292.o__OFGB1292.f__FGB1292	Status	Case	-0.00823116	0.00354696	50	17	0.0246028	0.0345198
k__Bacteria.p__Firmicutes.c__CFGB1292.o__OFGB1292.f__FGB1292	TOTAL_food_count	TOTAL_food_count	0.000621582	0.000286447	50	17	0.0352097	0.173848
k__Bacteria.p__Firmicutes.c__CFGB1292.o__OFGB1292.f__FGB1292	kJ_from_saturated_fat	kJ_from_saturated_fat	-0.00155712	0.00040735	50	17	0.000395121	0.0156073
k__Bacteria.p__Firmicutes.c__CFGB1292.o__OFGB1292.f__FGB1292.g__GGB3109	Fat_as_saturated	Fat_as_saturated	-0.000711014	0.000182457	50	17	0.000321003	0.00845307
k__Bacteria.p__Firmicutes.c__CFGB1292.o__OFGB1292.f__FGB1292.g__GGB3109	Dietary_fibre	Dietary_fibre	0.000389639	0.000174139	50	17	0.0301383	0.176365
k__Bacteria.p__Firmicutes.c__CFGB1292.o__OFGB1292.f__FGB1292.g__GGB3109	Fat_as_poly	Fat_as_poly	0.000862503	0.000311533	50	17	0.00814718	0.0832131
k__Bacteria.p__Firmicutes.c__CFGB1292.o__OFGB1292.f__FGB1292.g__GGB3109	Kj_from_fibre	Kj_from_fibre	0.0067607	0.00216512	50	17	0.00309762	0.0611781
k__Bacteria.p__Firmicutes.c__CFGB1292.o__OFGB1292.f__FGB1292.g__GGB3109	kJ_from_trans_fat	kJ_from_trans_fat	-0.0220296	0.00633496	50	17	0.00111713	0.0441265
k__Bacteria.p__Firmicutes.c__CFGB1292.o__OFGB1292.f__FGB1292.g__GGB3109	MP	MP	0.00106086	0.000348417	50	17	0.00384435	0.0412479
k__Bacteria.p__Firmicutes.c__CFGB1292.o__OFGB1292.f__FGB1292.g__GGB3109	nuts_Seeds	nuts_Seeds	0.00338565	0.00161262	50	17	0.041291	0.165822
k__Bacteria.p__Firmicutes.c__CFGB1292.o__OFGB1292.f__FGB1292.g__GGB3109	OIL_EQUIVALENTS	OIL_EQUIVALENTS	0.000622905	0.000247643	50	17	0.0154484	0.110947
k__Bacteria.p__Firmicutes.c__CFGB1292.o__OFGB1292.f__FGB1292.g__GGB3109	SOLID_FAT_EQUIVALENTS	SOLID_FAT_EQUIVALENTS	-0.000819639	0.000264637	50	17	0.00332442	0.131315
k__Bacteria.p__Firmicutes.c__CFGB1292.o__OFGB1292.f__FGB1292.g__GGB3109	Status	Case	-0.00823116	0.00354696	50	17	0.0246028	0.0345198
k__Bacteria.p__Firmicutes.c__CFGB1292.o__OFGB1292.f__FGB1292.g__GGB3109	TOTAL_food_count	TOTAL_food_count	0.000621582	0.000286447	50	17	0.0352097	0.173848
k__Bacteria.p__Firmicutes.c__CFGB1292.o__OFGB1292.f__FGB1292.g__GGB3109	kJ_from_saturated_fat	kJ_from_saturated_fat	-0.00155712	0.00040735	50	17	0.000395121	0.0156073
k__Bacteria.p__Firmicutes.c__CFGB1292.o__OFGB1292.f__FGB1292.g__GGB3109.s__GGB3109_SGB4643	Fat_as_saturated	Fat_as_saturated	-0.000724128	0.000144663	50	10	9.02814e-06	0.000713223
k__Bacteria.p__Firmicutes.c__CFGB1292.o__OFGB1292.f__FGB1292.g__GGB3109.s__GGB3109_SGB4643	Dietary_fibre	Dietary_fibre	0.000461142	0.000141779	50	10	0.00214553	0.0308176
k__Bacteria.p__Firmicutes.c__CFGB1292.o__OFGB1292.f__FGB1292.g__GGB3109.s__GGB3109_SGB4643	F18D2CN6_linoleic	F18D2CN6_linoleic	0.000539137	0.000219776	50	10	0.0180125	0.189731
k__Bacteria.p__Firmicutes.c__CFGB1292.o__OFGB1292.f__FGB1292.g__GGB3109.s__GGB3109_SGB4643	Fat_as_poly	Fat_as_poly	0.000890147	0.000255937	50	10	0.00113236	0.0495376
k__Bacteria.p__Firmicutes.c__CFGB1292.o__OFGB1292.f__FGB1292.g__GGB3109.s__GGB3109_SGB4643	Kj_from_fibre	Kj_from_fibre	0.00793524	0.0016759	50	10	2.12724e-05	0.00168052
k__Bacteria.p__Firmicutes.c__CFGB1292.o__OFGB1292.f__FGB1292.g__GGB3109.s__GGB3109_SGB4643	MP	MP	0.0010067	0.000291923	50	10	0.00121643	0.021355
k__Bacteria.p__Firmicutes.c__CFGB1292.o__OFGB1292.f__FGB1292.g__GGB3109.s__GGB3109_SGB4643	nuts_Seeds	nuts_Seeds	0.00389581	0.0013287	50	10	0.00523207	0.0435088
k__Bacteria.p__Firmicutes.c__CFGB1292.o__OFGB1292.f__FGB1292.g__GGB3109.s__GGB3109_SGB4643	OIL_EQUIVALENTS	OIL_EQUIVALENTS	0.000613921	0.000207611	50	10	0.00488868	0.0515467
k__Bacteria.p__Firmicutes.c__CFGB1292.o__OFGB1292.f__FGB1292.g__GGB3109.s__GGB3109_SGB4643	Status	Case	-0.0081444	0.00297093	50	10	0.00857001	0.0204498
k__Bacteria.p__Firmicutes.c__CFGB1292.o__OFGB1292.f__FGB1292.g__GGB3109.s__GGB3109_SGB4643	TOTAL_food_count	TOTAL_food_count	0.000602036	0.000242135	50	10	0.0165977	0.106799
k__Bacteria.p__Firmicutes.c__CFGB1292.o__OFGB1292.f__FGB1292.g__GGB3109.s__GGB3109_SGB4643	Wholegrains	Wholegrains	0.00316683	0.00128023	50	10	0.0171271	0.174862
k__Bacteria.p__Firmicutes.c__CFGB1292.o__OFGB1292.f__FGB1292.g__GGB3109.s__GGB3109_SGB4643	kJ_from_saturated_fat	kJ_from_saturated_fat	-0.00109371	0.000367101	50	10	0.00460148	0.121172
k__Bacteria.p__Firmicutes.c__CFGB1292.o__OFGB1292.f__FGB1292.g__GGB3109.s__GGB3109_SGB4643	Polyunsaturated_fat	Polyunsaturated_fat	0.000475772	0.000192519	50	10	0.0172258	0.181445
k__Bacteria.p__Firmicutes.c__CFGB1292.o__OFGB1292.f__FGB1292.g__GGB3109.s__GGB3109_SGB4643.t__SGB4643	Fat_as_saturated	Fat_as_saturated	-0.000724128	0.000144663	50	10	9.02814e-06	0.000713223
k__Bacteria.p__Firmicutes.c__CFGB1292.o__OFGB1292.f__FGB1292.g__GGB3109.s__GGB3109_SGB4643.t__SGB4643	Dietary_fibre	Dietary_fibre	0.000461142	0.000141779	50	10	0.00214553	0.0308176
k__Bacteria.p__Firmicutes.c__CFGB1292.o__OFGB1292.f__FGB1292.g__GGB3109.s__GGB3109_SGB4643.t__SGB4643	F18D2CN6_linoleic	F18D2CN6_linoleic	0.000539137	0.000219776	50	10	0.0180125	0.189731
k__Bacteria.p__Firmicutes.c__CFGB1292.o__OFGB1292.f__FGB1292.g__GGB3109.s__GGB3109_SGB4643.t__SGB4643	Fat_as_poly	Fat_as_poly	0.000890147	0.000255937	50	10	0.00113236	0.0495376
k__Bacteria.p__Firmicutes.c__CFGB1292.o__OFGB1292.f__FGB1292.g__GGB3109.s__GGB3109_SGB4643.t__SGB4643	Kj_from_fibre	Kj_from_fibre	0.00793524	0.0016759	50	10	2.12724e-05	0.00168052
k__Bacteria.p__Firmicutes.c__CFGB1292.o__OFGB1292.f__FGB1292.g__GGB3109.s__GGB3109_SGB4643.t__SGB4643	MP	MP	0.0010067	0.000291923	50	10	0.00121643	0.021355
k__Bacteria.p__Firmicutes.c__CFGB1292.o__OFGB1292.f__FGB1292.g__GGB3109.s__GGB3109_SGB4643.t__SGB4643	nuts_Seeds	nuts_Seeds	0.00389581	0.0013287	50	10	0.00523207	0.0435088
k__Bacteria.p__Firmicutes.c__CFGB1292.o__OFGB1292.f__FGB1292.g__GGB3109.s__GGB3109_SGB4643.t__SGB4643	OIL_EQUIVALENTS	OIL_EQUIVALENTS	0.000613921	0.000207611	50	10	0.00488868	0.0515467
k__Bacteria.p__Firmicutes.c__CFGB1292.o__OFGB1292.f__FGB1292.g__GGB3109.s__GGB3109_SGB4643.t__SGB4643	Status	Case	-0.0081444	0.00297093	50	10	0.00857001	0.0204498
k__Bacteria.p__Firmicutes.c__CFGB1292.o__OFGB1292.f__FGB1292.g__GGB3109.s__GGB3109_SGB4643.t__SGB4643	TOTAL_food_count	TOTAL_food_count	0.000602036	0.000242135	50	10	0.0165977	0.106799
k__Bacteria.p__Firmicutes.c__CFGB1292.o__OFGB1292.f__FGB1292.g__GGB3109.s__GGB3109_SGB4643.t__SGB4643	Wholegrains	Wholegrains	0.00316683	0.00128023	50	10	0.0171271	0.174862
k__Bacteria.p__Firmicutes.c__CFGB1292.o__OFGB1292.f__FGB1292.g__GGB3109.s__GGB3109_SGB4643.t__SGB4643	kJ_from_saturated_fat	kJ_from_saturated_fat	-0.00109371	0.000367101	50	10	0.00460148	0.121172
k__Bacteria.p__Firmicutes.c__CFGB1292.o__OFGB1292.f__FGB1292.g__GGB3109.s__GGB3109_SGB4643.t__SGB4643	Polyunsaturated_fat	Polyunsaturated_fat	0.000475772	0.000192519	50	10	0.0172258	0.181445
k__Bacteria.p__Firmicutes.c__CFGB2918	P	P	0.00424981	0.00107475	50	13	0.000262879	0.013845
k__Bacteria.p__Firmicutes.c__CFGB2918	Status	Case	-0.00869341	0.00388774	50	13	0.0300288	0.0370668
k__Bacteria.p__Firmicutes.c__CFGB2918.o__OFGB2918	P	P	0.00424981	0.00107475	50	13	0.000262879	0.013845
k__Bacteria.p__Firmicutes.c__CFGB2918.o__OFGB2918	Status	Case	-0.00869341	0.00388774	50	13	0.0300288	0.0370668
k__Bacteria.p__Firmicutes.c__CFGB2918.o__OFGB2918.f__FGB2918	P	P	0.00424981	0.00107475	50	13	0.000262879	0.013845
k__Bacteria.p__Firmicutes.c__CFGB2918.o__OFGB2918.f__FGB2918	Status	Case	-0.00869341	0.00388774	50	13	0.0300288	0.0370668
k__Bacteria.p__Firmicutes.c__CFGB2942	Fat_as_saturated	Fat_as_saturated	-0.000610041	0.000300578	50	9	0.0483401	0.177622
k__Bacteria.p__Firmicutes.c__CFGB2942	Dark_green_vegetables	Dark_green_vegetables	0.0109673	0.00485015	50	9	0.0285188	0.145354
k__Bacteria.p__Firmicutes.c__CFGB2942	F20D5N3_eicosapentaenoic_EPA	F20D5N3_eicosapentaenoic_EPA	0.0183104	0.00775212	50	9	0.0224657	0.178936
k__Bacteria.p__Firmicutes.c__CFGB2942	Fat_as_poly	Fat_as_poly	0.00130123	0.000462545	50	9	0.00724632	0.0832131
k__Bacteria.p__Firmicutes.c__CFGB2942	Milk_alternatives	Milk_alternatives	0.0775797	0.0281077	50	9	0.00826993	0.130665
k__Bacteria.p__Firmicutes.c__CFGB2942	Status	Case	-0.0119247	0.00527587	50	9	0.0283806	0.035873
k__Bacteria.p__Firmicutes.c__CFGB2942	Very_long_chain_N3_fatty_acids	Very_long_chain_N3_fatty_acids	0.00781007	0.00328368	50	9	0.0215941	0.178828
k__Bacteria.p__Firmicutes.c__CFGB2942	Wholegrain_dry	Wholegrain_dry	0.000114017	4.39195e-05	50	9	0.0126174	0.0797417
k__Bacteria.p__Firmicutes.c__CFGB2942.o__OFGB2942	Fat_as_saturated	Fat_as_saturated	-0.000610041	0.000300578	50	9	0.0483401	0.177622
k__Bacteria.p__Firmicutes.c__CFGB2942.o__OFGB2942	Dark_green_vegetables	Dark_green_vegetables	0.0109673	0.00485015	50	9	0.0285188	0.145354
k__Bacteria.p__Firmicutes.c__CFGB2942.o__OFGB2942	F20D5N3_eicosapentaenoic_EPA	F20D5N3_eicosapentaenoic_EPA	0.0183104	0.00775212	50	9	0.0224657	0.178936
k__Bacteria.p__Firmicutes.c__CFGB2942.o__OFGB2942	Fat_as_poly	Fat_as_poly	0.00130123	0.000462545	50	9	0.00724632	0.0832131
k__Bacteria.p__Firmicutes.c__CFGB2942.o__OFGB2942	Milk_alternatives	Milk_alternatives	0.0775797	0.0281077	50	9	0.00826993	0.130665
k__Bacteria.p__Firmicutes.c__CFGB2942.o__OFGB2942	Status	Case	-0.0119247	0.00527587	50	9	0.0283806	0.035873
k__Bacteria.p__Firmicutes.c__CFGB2942.o__OFGB2942	Very_long_chain_N3_fatty_acids	Very_long_chain_N3_fatty_acids	0.00781007	0.00328368	50	9	0.0215941	0.178828
k__Bacteria.p__Firmicutes.c__CFGB2942.o__OFGB2942	Wholegrain_dry	Wholegrain_dry	0.000114017	4.39195e-05	50	9	0.0126174	0.0797417
k__Bacteria.p__Firmicutes.c__CFGB2942.o__OFGB2942.f__FGB2942	Fat_as_saturated	Fat_as_saturated	-0.000610041	0.000300578	50	9	0.0483401	0.177622
k__Bacteria.p__Firmicutes.c__CFGB2942.o__OFGB2942.f__FGB2942	Dark_green_vegetables	Dark_green_vegetables	0.0109673	0.00485015	50	9	0.0285188	0.145354
k__Bacteria.p__Firmicutes.c__CFGB2942.o__OFGB2942.f__FGB2942	F20D5N3_eicosapentaenoic_EPA	F20D5N3_eicosapentaenoic_EPA	0.0183104	0.00775212	50	9	0.0224657	0.178936
k__Bacteria.p__Firmicutes.c__CFGB2942.o__OFGB2942.f__FGB2942	Fat_as_poly	Fat_as_poly	0.00130123	0.000462545	50	9	0.00724632	0.0832131
k__Bacteria.p__Firmicutes.c__CFGB2942.o__OFGB2942.f__FGB2942	Milk_alternatives	Milk_alternatives	0.0775797	0.0281077	50	9	0.00826993	0.130665
k__Bacteria.p__Firmicutes.c__CFGB2942.o__OFGB2942.f__FGB2942	Status	Case	-0.0119247	0.00527587	50	9	0.0283806	0.035873
k__Bacteria.p__Firmicutes.c__CFGB2942.o__OFGB2942.f__FGB2942	Very_long_chain_N3_fatty_acids	Very_long_chain_N3_fatty_acids	0.00781007	0.00328368	50	9	0.0215941	0.178828
k__Bacteria.p__Firmicutes.c__CFGB2942.o__OFGB2942.f__FGB2942	Wholegrain_dry	Wholegrain_dry	0.000114017	4.39195e-05	50	9	0.0126174	0.0797417
k__Bacteria.p__Firmicutes.c__CFGB2945	Fat_as_saturated	Fat_as_saturated	-0.000709712	0.000290174	50	6	0.0184274	0.121313
k__Bacteria.p__Firmicutes.c__CFGB2945	Dark_green_vegetables	Dark_green_vegetables	0.0124705	0.0046758	50	6	0.010528	0.083171
k__Bacteria.p__Firmicutes.c__CFGB2945	Dietary_fibre	Dietary_fibre	0.000826932	0.00023943	50	6	0.00119786	0.0236578
k__Bacteria.p__Firmicutes.c__CFGB2945	F18D2CN6_linoleic	F18D2CN6_linoleic	0.00102286	0.000369786	50	6	0.00814126	0.0989477
k__Bacteria.p__Firmicutes.c__CFGB2945	F20D5N3_eicosapentaenoic_EPA	F20D5N3_eicosapentaenoic_EPA	0.028002	0.00693042	50	6	0.000200746	0.0035242
k__Bacteria.p__Firmicutes.c__CFGB2945	F22D5N3_docosapentaenoic	F22D5N3_docosapentaenoic	0.0526603	0.0143002	50	6	0.000605604	0.0106317
k__Bacteria.p__Firmicutes.c__CFGB2945	F22D6N3_docosahexaenoic	F22D6N3_docosahexaenoic	0.0279821	0.00719542	50	6	0.000322038	0.00565355
k__Bacteria.p__Firmicutes.c__CFGB2945	Fat_as_poly	Fat_as_poly	0.00107453	0.000466577	50	6	0.0259557	0.128156
k__Bacteria.p__Firmicutes.c__CFGB2945	nuts_Seeds	nuts_Seeds	0.00876361	0.00210921	50	6	0.000139831	0.0035694
k__Bacteria.p__Firmicutes.c__CFGB2945	OIL_EQUIVALENTS	OIL_EQUIVALENTS	0.00120956	0.000343473	50	6	0.000980645	0.0172158
k__Bacteria.p__Firmicutes.c__CFGB2945	PROTEIN_FOODS	PROTEIN_FOODS	0.00598635	0.00186766	50	6	0.00245413	0.0484691
k__Bacteria.p__Firmicutes.c__CFGB2945	Seafood_high_in_LC_N.3	Seafood_high_in_LC_N.3	0.0208498	0.00664867	50	6	0.00298367	0.05238
k__Bacteria.p__Firmicutes.c__CFGB2945	Status	Case	-0.0118419	0.00517032	50	6	0.026436	0.0345198
k__Bacteria.p__Firmicutes.c__CFGB2945	Very_long_chain_N3_fatty_acids	Very_long_chain_N3_fatty_acids	0.0118371	0.00294074	50	6	0.000210564	0.00369657
k__Bacteria.p__Firmicutes.c__CFGB2945	Wholegrain_dry	Wholegrain_dry	0.00011247	4.31372e-05	50	6	0.0122636	0.0797417
k__Bacteria.p__Firmicutes.c__CFGB2945	Wholegrains	Wholegrains	0.00577464	0.00216734	50	6	0.0105996	0.174862
k__Bacteria.p__Firmicutes.c__CFGB2945	Polyunsaturated_fat	Polyunsaturated_fat	0.000985176	0.000318576	50	6	0.00336901	0.0452024
k__Bacteria.p__Firmicutes.c__CFGB2945.o__OFGB2945	Fat_as_saturated	Fat_as_saturated	-0.000709712	0.000290174	50	6	0.0184274	0.121313
k__Bacteria.p__Firmicutes.c__CFGB2945.o__OFGB2945	Dark_green_vegetables	Dark_green_vegetables	0.0124705	0.0046758	50	6	0.010528	0.083171
k__Bacteria.p__Firmicutes.c__CFGB2945.o__OFGB2945	Dietary_fibre	Dietary_fibre	0.000826932	0.00023943	50	6	0.00119786	0.0236578
k__Bacteria.p__Firmicutes.c__CFGB2945.o__OFGB2945	F18D2CN6_linoleic	F18D2CN6_linoleic	0.00102286	0.000369786	50	6	0.00814126	0.0989477
k__Bacteria.p__Firmicutes.c__CFGB2945.o__OFGB2945	F20D5N3_eicosapentaenoic_EPA	F20D5N3_eicosapentaenoic_EPA	0.028002	0.00693042	50	6	0.000200746	0.0035242
k__Bacteria.p__Firmicutes.c__CFGB2945.o__OFGB2945	F22D5N3_docosapentaenoic	F22D5N3_docosapentaenoic	0.0526603	0.0143002	50	6	0.000605604	0.0106317
k__Bacteria.p__Firmicutes.c__CFGB2945.o__OFGB2945	F22D6N3_docosahexaenoic	F22D6N3_docosahexaenoic	0.0279821	0.00719542	50	6	0.000322038	0.00565355
k__Bacteria.p__Firmicutes.c__CFGB2945.o__OFGB2945	Fat_as_poly	Fat_as_poly	0.00107453	0.000466577	50	6	0.0259557	0.128156
k__Bacteria.p__Firmicutes.c__CFGB2945.o__OFGB2945	nuts_Seeds	nuts_Seeds	0.00876361	0.00210921	50	6	0.000139831	0.0035694
k__Bacteria.p__Firmicutes.c__CFGB2945.o__OFGB2945	OIL_EQUIVALENTS	OIL_EQUIVALENTS	0.00120956	0.000343473	50	6	0.000980645	0.0172158
k__Bacteria.p__Firmicutes.c__CFGB2945.o__OFGB2945	PROTEIN_FOODS	PROTEIN_FOODS	0.00598635	0.00186766	50	6	0.00245413	0.0484691
k__Bacteria.p__Firmicutes.c__CFGB2945.o__OFGB2945	Seafood_high_in_LC_N.3	Seafood_high_in_LC_N.3	0.0208498	0.00664867	50	6	0.00298367	0.05238
k__Bacteria.p__Firmicutes.c__CFGB2945.o__OFGB2945	Status	Case	-0.0118419	0.00517032	50	6	0.026436	0.0345198
k__Bacteria.p__Firmicutes.c__CFGB2945.o__OFGB2945	Very_long_chain_N3_fatty_acids	Very_long_chain_N3_fatty_acids	0.0118371	0.00294074	50	6	0.000210564	0.00369657
k__Bacteria.p__Firmicutes.c__CFGB2945.o__OFGB2945	Wholegrain_dry	Wholegrain_dry	0.00011247	4.31372e-05	50	6	0.0122636	0.0797417
k__Bacteria.p__Firmicutes.c__CFGB2945.o__OFGB2945	Wholegrains	Wholegrains	0.00577464	0.00216734	50	6	0.0105996	0.174862
k__Bacteria.p__Firmicutes.c__CFGB2945.o__OFGB2945	Polyunsaturated_fat	Polyunsaturated_fat	0.000985176	0.000318576	50	6	0.00336901	0.0452024
k__Bacteria.p__Firmicutes.c__CFGB2945.o__OFGB2945.f__FGB2945	Fat_as_saturated	Fat_as_saturated	-0.000709712	0.000290174	50	6	0.0184274	0.121313
k__Bacteria.p__Firmicutes.c__CFGB2945.o__OFGB2945.f__FGB2945	Dark_green_vegetables	Dark_green_vegetables	0.0124705	0.0046758	50	6	0.010528	0.083171
k__Bacteria.p__Firmicutes.c__CFGB2945.o__OFGB2945.f__FGB2945	Dietary_fibre	Dietary_fibre	0.000826932	0.00023943	50	6	0.00119786	0.0236578
k__Bacteria.p__Firmicutes.c__CFGB2945.o__OFGB2945.f__FGB2945	F18D2CN6_linoleic	F18D2CN6_linoleic	0.00102286	0.000369786	50	6	0.00814126	0.0989477
k__Bacteria.p__Firmicutes.c__CFGB2945.o__OFGB2945.f__FGB2945	F20D5N3_eicosapentaenoic_EPA	F20D5N3_eicosapentaenoic_EPA	0.028002	0.00693042	50	6	0.000200746	0.0035242
k__Bacteria.p__Firmicutes.c__CFGB2945.o__OFGB2945.f__FGB2945	F22D5N3_docosapentaenoic	F22D5N3_docosapentaenoic	0.0526603	0.0143002	50	6	0.000605604	0.0106317
k__Bacteria.p__Firmicutes.c__CFGB2945.o__OFGB2945.f__FGB2945	F22D6N3_docosahexaenoic	F22D6N3_docosahexaenoic	0.0279821	0.00719542	50	6	0.000322038	0.00565355
k__Bacteria.p__Firmicutes.c__CFGB2945.o__OFGB2945.f__FGB2945	Fat_as_poly	Fat_as_poly	0.00107453	0.000466577	50	6	0.0259557	0.128156
k__Bacteria.p__Firmicutes.c__CFGB2945.o__OFGB2945.f__FGB2945	nuts_Seeds	nuts_Seeds	0.00876361	0.00210921	50	6	0.000139831	0.0035694
k__Bacteria.p__Firmicutes.c__CFGB2945.o__OFGB2945.f__FGB2945	OIL_EQUIVALENTS	OIL_EQUIVALENTS	0.00120956	0.000343473	50	6	0.000980645	0.0172158
k__Bacteria.p__Firmicutes.c__CFGB2945.o__OFGB2945.f__FGB2945	PROTEIN_FOODS	PROTEIN_FOODS	0.00598635	0.00186766	50	6	0.00245413	0.0484691
k__Bacteria.p__Firmicutes.c__CFGB2945.o__OFGB2945.f__FGB2945	Seafood_high_in_LC_N.3	Seafood_high_in_LC_N.3	0.0208498	0.00664867	50	6	0.00298367	0.05238
k__Bacteria.p__Firmicutes.c__CFGB2945.o__OFGB2945.f__FGB2945	Status	Case	-0.0118419	0.00517032	50	6	0.026436	0.0345198
k__Bacteria.p__Firmicutes.c__CFGB2945.o__OFGB2945.f__FGB2945	Very_long_chain_N3_fatty_acids	Very_long_chain_N3_fatty_acids	0.0118371	0.00294074	50	6	0.000210564	0.00369657
k__Bacteria.p__Firmicutes.c__CFGB2945.o__OFGB2945.f__FGB2945	Wholegrain_dry	Wholegrain_dry	0.00011247	4.31372e-05	50	6	0.0122636	0.0797417
k__Bacteria.p__Firmicutes.c__CFGB2945.o__OFGB2945.f__FGB2945	Wholegrains	Wholegrains	0.00577464	0.00216734	50	6	0.0105996	0.174862
k__Bacteria.p__Firmicutes.c__CFGB2945.o__OFGB2945.f__FGB2945	Polyunsaturated_fat	Polyunsaturated_fat	0.000985176	0.000318576	50	6	0.00336901	0.0452024
k__Bacteria.p__Firmicutes.c__CFGB2945.o__OFGB2945.f__FGB2945.g__GGB9282	Fat_as_saturated	Fat_as_saturated	-0.000709712	0.000290174	50	6	0.0184274	0.121313
k__Bacteria.p__Firmicutes.c__CFGB2945.o__OFGB2945.f__FGB2945.g__GGB9282	Dark_green_vegetables	Dark_green_vegetables	0.0124705	0.0046758	50	6	0.010528	0.083171
k__Bacteria.p__Firmicutes.c__CFGB2945.o__OFGB2945.f__FGB2945.g__GGB9282	Dietary_fibre	Dietary_fibre	0.000826932	0.00023943	50	6	0.00119786	0.0236578
k__Bacteria.p__Firmicutes.c__CFGB2945.o__OFGB2945.f__FGB2945.g__GGB9282	F18D2CN6_linoleic	F18D2CN6_linoleic	0.00102286	0.000369786	50	6	0.00814126	0.0989477
k__Bacteria.p__Firmicutes.c__CFGB2945.o__OFGB2945.f__FGB2945.g__GGB9282	F20D5N3_eicosapentaenoic_EPA	F20D5N3_eicosapentaenoic_EPA	0.028002	0.00693042	50	6	0.000200746	0.0035242
k__Bacteria.p__Firmicutes.c__CFGB2945.o__OFGB2945.f__FGB2945.g__GGB9282	F22D5N3_docosapentaenoic	F22D5N3_docosapentaenoic	0.0526603	0.0143002	50	6	0.000605604	0.0106317
k__Bacteria.p__Firmicutes.c__CFGB2945.o__OFGB2945.f__FGB2945.g__GGB9282	F22D6N3_docosahexaenoic	F22D6N3_docosahexaenoic	0.0279821	0.00719542	50	6	0.000322038	0.00565355
k__Bacteria.p__Firmicutes.c__CFGB2945.o__OFGB2945.f__FGB2945.g__GGB9282	Fat_as_poly	Fat_as_poly	0.00107453	0.000466577	50	6	0.0259557	0.128156
k__Bacteria.p__Firmicutes.c__CFGB2945.o__OFGB2945.f__FGB2945.g__GGB9282	nuts_Seeds	nuts_Seeds	0.00876361	0.00210921	50	6	0.000139831	0.0035694
k__Bacteria.p__Firmicutes.c__CFGB2945.o__OFGB2945.f__FGB2945.g__GGB9282	OIL_EQUIVALENTS	OIL_EQUIVALENTS	0.00120956	0.000343473	50	6	0.000980645	0.0172158
k__Bacteria.p__Firmicutes.c__CFGB2945.o__OFGB2945.f__FGB2945.g__GGB9282	PROTEIN_FOODS	PROTEIN_FOODS	0.00598635	0.00186766	50	6	0.00245413	0.0484691
k__Bacteria.p__Firmicutes.c__CFGB2945.o__OFGB2945.f__FGB2945.g__GGB9282	Seafood_high_in_LC_N.3	Seafood_high_in_LC_N.3	0.0208498	0.00664867	50	6	0.00298367	0.05238
k__Bacteria.p__Firmicutes.c__CFGB2945.o__OFGB2945.f__FGB2945.g__GGB9282	Status	Case	-0.0118419	0.00517032	50	6	0.026436	0.0345198
k__Bacteria.p__Firmicutes.c__CFGB2945.o__OFGB2945.f__FGB2945.g__GGB9282	Very_long_chain_N3_fatty_acids	Very_long_chain_N3_fatty_acids	0.0118371	0.00294074	50	6	0.000210564	0.00369657
k__Bacteria.p__Firmicutes.c__CFGB2945.o__OFGB2945.f__FGB2945.g__GGB9282	Wholegrain_dry	Wholegrain_dry	0.00011247	4.31372e-05	50	6	0.0122636	0.0797417
k__Bacteria.p__Firmicutes.c__CFGB2945.o__OFGB2945.f__FGB2945.g__GGB9282	Wholegrains	Wholegrains	0.00577464	0.00216734	50	6	0.0105996	0.174862
k__Bacteria.p__Firmicutes.c__CFGB2945.o__OFGB2945.f__FGB2945.g__GGB9282	Polyunsaturated_fat	Polyunsaturated_fat	0.000985176	0.000318576	50	6	0.00336901	0.0452024
k__Bacteria.p__Firmicutes.c__CFGB2945.o__OFGB2945.f__FGB2945.g__GGB9282.s__GGB9282_SGB14235	Fat_as_saturated	Fat_as_saturated	-0.000709712	0.000290174	50	6	0.0184274	0.121313
k__Bacteria.p__Firmicutes.c__CFGB2945.o__OFGB2945.f__FGB2945.g__GGB9282.s__GGB9282_SGB14235	Dark_green_vegetables	Dark_green_vegetables	0.0124705	0.0046758	50	6	0.010528	0.083171
k__Bacteria.p__Firmicutes.c__CFGB2945.o__OFGB2945.f__FGB2945.g__GGB9282.s__GGB9282_SGB14235	Dietary_fibre	Dietary_fibre	0.000826932	0.00023943	50	6	0.00119786	0.0236578
k__Bacteria.p__Firmicutes.c__CFGB2945.o__OFGB2945.f__FGB2945.g__GGB9282.s__GGB9282_SGB14235	F18D2CN6_linoleic	F18D2CN6_linoleic	0.00102286	0.000369786	50	6	0.00814126	0.0989477
k__Bacteria.p__Firmicutes.c__CFGB2945.o__OFGB2945.f__FGB2945.g__GGB9282.s__GGB9282_SGB14235	F20D5N3_eicosapentaenoic_EPA	F20D5N3_eicosapentaenoic_EPA	0.028002	0.00693042	50	6	0.000200746	0.0035242
k__Bacteria.p__Firmicutes.c__CFGB2945.o__OFGB2945.f__FGB2945.g__GGB9282.s__GGB9282_SGB14235	F22D5N3_docosapentaenoic	F22D5N3_docosapentaenoic	0.0526603	0.0143002	50	6	0.000605604	0.0106317
k__Bacteria.p__Firmicutes.c__CFGB2945.o__OFGB2945.f__FGB2945.g__GGB9282.s__GGB9282_SGB14235	F22D6N3_docosahexaenoic	F22D6N3_docosahexaenoic	0.0279821	0.00719542	50	6	0.000322038	0.00565355
k__Bacteria.p__Firmicutes.c__CFGB2945.o__OFGB2945.f__FGB2945.g__GGB9282.s__GGB9282_SGB14235	Fat_as_poly	Fat_as_poly	0.00107453	0.000466577	50	6	0.0259557	0.128156
k__Bacteria.p__Firmicutes.c__CFGB2945.o__OFGB2945.f__FGB2945.g__GGB9282.s__GGB9282_SGB14235	nuts_Seeds	nuts_Seeds	0.00876361	0.00210921	50	6	0.000139831	0.0035694
k__Bacteria.p__Firmicutes.c__CFGB2945.o__OFGB2945.f__FGB2945.g__GGB9282.s__GGB9282_SGB14235	OIL_EQUIVALENTS	OIL_EQUIVALENTS	0.00120956	0.000343473	50	6	0.000980645	0.0172158
k__Bacteria.p__Firmicutes.c__CFGB2945.o__OFGB2945.f__FGB2945.g__GGB9282.s__GGB9282_SGB14235	PROTEIN_FOODS	PROTEIN_FOODS	0.00598635	0.00186766	50	6	0.00245413	0.0484691
k__Bacteria.p__Firmicutes.c__CFGB2945.o__OFGB2945.f__FGB2945.g__GGB9282.s__GGB9282_SGB14235	Seafood_high_in_LC_N.3	Seafood_high_in_LC_N.3	0.0208498	0.00664867	50	6	0.00298367	0.05238
k__Bacteria.p__Firmicutes.c__CFGB2945.o__OFGB2945.f__FGB2945.g__GGB9282.s__GGB9282_SGB14235	Status	Case	-0.0118419	0.00517032	50	6	0.026436	0.0345198
k__Bacteria.p__Firmicutes.c__CFGB2945.o__OFGB2945.f__FGB2945.g__GGB9282.s__GGB9282_SGB14235	Very_long_chain_N3_fatty_acids	Very_long_chain_N3_fatty_acids	0.0118371	0.00294074	50	6	0.000210564	0.00369657
k__Bacteria.p__Firmicutes.c__CFGB2945.o__OFGB2945.f__FGB2945.g__GGB9282.s__GGB9282_SGB14235	Wholegrain_dry	Wholegrain_dry	0.00011247	4.31372e-05	50	6	0.0122636	0.0797417
k__Bacteria.p__Firmicutes.c__CFGB2945.o__OFGB2945.f__FGB2945.g__GGB9282.s__GGB9282_SGB14235	Wholegrains	Wholegrains	0.00577464	0.00216734	50	6	0.0105996	0.174862
k__Bacteria.p__Firmicutes.c__CFGB2945.o__OFGB2945.f__FGB2945.g__GGB9282.s__GGB9282_SGB14235	Polyunsaturated_fat	Polyunsaturated_fat	0.000985176	0.000318576	50	6	0.00336901	0.0452024
k__Bacteria.p__Firmicutes.c__CFGB2945.o__OFGB2945.f__FGB2945.g__GGB9282.s__GGB9282_SGB14235.t__SGB14235	Fat_as_saturated	Fat_as_saturated	-0.000709712	0.000290174	50	6	0.0184274	0.121313
k__Bacteria.p__Firmicutes.c__CFGB2945.o__OFGB2945.f__FGB2945.g__GGB9282.s__GGB9282_SGB14235.t__SGB14235	Dark_green_vegetables	Dark_green_vegetables	0.0124705	0.0046758	50	6	0.010528	0.083171
k__Bacteria.p__Firmicutes.c__CFGB2945.o__OFGB2945.f__FGB2945.g__GGB9282.s__GGB9282_SGB14235.t__SGB14235	Dietary_fibre	Dietary_fibre	0.000826932	0.00023943	50	6	0.00119786	0.0236578
k__Bacteria.p__Firmicutes.c__CFGB2945.o__OFGB2945.f__FGB2945.g__GGB9282.s__GGB9282_SGB14235.t__SGB14235	F18D2CN6_linoleic	F18D2CN6_linoleic	0.00102286	0.000369786	50	6	0.00814126	0.0989477
k__Bacteria.p__Firmicutes.c__CFGB2945.o__OFGB2945.f__FGB2945.g__GGB9282.s__GGB9282_SGB14235.t__SGB14235	F20D5N3_eicosapentaenoic_EPA	F20D5N3_eicosapentaenoic_EPA	0.028002	0.00693042	50	6	0.000200746	0.0035242
k__Bacteria.p__Firmicutes.c__CFGB2945.o__OFGB2945.f__FGB2945.g__GGB9282.s__GGB9282_SGB14235.t__SGB14235	F22D5N3_docosapentaenoic	F22D5N3_docosapentaenoic	0.0526603	0.0143002	50	6	0.000605604	0.0106317
k__Bacteria.p__Firmicutes.c__CFGB2945.o__OFGB2945.f__FGB2945.g__GGB9282.s__GGB9282_SGB14235.t__SGB14235	F22D6N3_docosahexaenoic	F22D6N3_docosahexaenoic	0.0279821	0.00719542	50	6	0.000322038	0.00565355
k__Bacteria.p__Firmicutes.c__CFGB2945.o__OFGB2945.f__FGB2945.g__GGB9282.s__GGB9282_SGB14235.t__SGB14235	Fat_as_poly	Fat_as_poly	0.00107453	0.000466577	50	6	0.0259557	0.128156
k__Bacteria.p__Firmicutes.c__CFGB2945.o__OFGB2945.f__FGB2945.g__GGB9282.s__GGB9282_SGB14235.t__SGB14235	nuts_Seeds	nuts_Seeds	0.00876361	0.00210921	50	6	0.000139831	0.0035694
k__Bacteria.p__Firmicutes.c__CFGB2945.o__OFGB2945.f__FGB2945.g__GGB9282.s__GGB9282_SGB14235.t__SGB14235	OIL_EQUIVALENTS	OIL_EQUIVALENTS	0.00120956	0.000343473	50	6	0.000980645	0.0172158
k__Bacteria.p__Firmicutes.c__CFGB2945.o__OFGB2945.f__FGB2945.g__GGB9282.s__GGB9282_SGB14235.t__SGB14235	PROTEIN_FOODS	PROTEIN_FOODS	0.00598635	0.00186766	50	6	0.00245413	0.0484691
k__Bacteria.p__Firmicutes.c__CFGB2945.o__OFGB2945.f__FGB2945.g__GGB9282.s__GGB9282_SGB14235.t__SGB14235	Seafood_high_in_LC_N.3	Seafood_high_in_LC_N.3	0.0208498	0.00664867	50	6	0.00298367	0.05238
k__Bacteria.p__Firmicutes.c__CFGB2945.o__OFGB2945.f__FGB2945.g__GGB9282.s__GGB9282_SGB14235.t__SGB14235	Status	Case	-0.0118419	0.00517032	50	6	0.026436	0.0345198
k__Bacteria.p__Firmicutes.c__CFGB2945.o__OFGB2945.f__FGB2945.g__GGB9282.s__GGB9282_SGB14235.t__SGB14235	Very_long_chain_N3_fatty_acids	Very_long_chain_N3_fatty_acids	0.0118371	0.00294074	50	6	0.000210564	0.00369657
k__Bacteria.p__Firmicutes.c__CFGB2945.o__OFGB2945.f__FGB2945.g__GGB9282.s__GGB9282_SGB14235.t__SGB14235	Wholegrain_dry	Wholegrain_dry	0.00011247	4.31372e-05	50	6	0.0122636	0.0797417
k__Bacteria.p__Firmicutes.c__CFGB2945.o__OFGB2945.f__FGB2945.g__GGB9282.s__GGB9282_SGB14235.t__SGB14235	Wholegrains	Wholegrains	0.00577464	0.00216734	50	6	0.0105996	0.174862
k__Bacteria.p__Firmicutes.c__CFGB2945.o__OFGB2945.f__FGB2945.g__GGB9282.s__GGB9282_SGB14235.t__SGB14235	Polyunsaturated_fat	Polyunsaturated_fat	0.000985176	0.000318576	50	6	0.00336901	0.0452024
k__Bacteria.p__Firmicutes.c__CFGB2954	Fat_as_saturated	Fat_as_saturated	-0.000419745	0.000194743	50	18	0.0365183	0.147946
k__Bacteria.p__Firmicutes.c__CFGB2954	Fat_as_poly	Fat_as_poly	0.000810291	0.000303553	50	18	0.0105333	0.0832131
k__Bacteria.p__Firmicutes.c__CFGB2954	MP	MP	0.000752881	0.000354959	50	18	0.0393399	0.155238
k__Bacteria.p__Firmicutes.c__CFGB2954	Status	Case	-0.008644	0.00342225	50	18	0.0148972	0.0276914
k__Bacteria.p__Firmicutes.c__CFGB2954.o__OFGB2954	Fat_as_saturated	Fat_as_saturated	-0.000419745	0.000194743	50	18	0.0365183	0.147946
k__Bacteria.p__Firmicutes.c__CFGB2954.o__OFGB2954	Fat_as_poly	Fat_as_poly	0.000810291	0.000303553	50	18	0.0105333	0.0832131
k__Bacteria.p__Firmicutes.c__CFGB2954.o__OFGB2954	MP	MP	0.000752881	0.000354959	50	18	0.0393399	0.155238
k__Bacteria.p__Firmicutes.c__CFGB2954.o__OFGB2954	Status	Case	-0.008644	0.00342225	50	18	0.0148972	0.0276914
k__Bacteria.p__Firmicutes.c__CFGB2954.o__OFGB2954.f__FGB2954	Fat_as_saturated	Fat_as_saturated	-0.000419745	0.000194743	50	18	0.0365183	0.147946
k__Bacteria.p__Firmicutes.c__CFGB2954.o__OFGB2954.f__FGB2954	Fat_as_poly	Fat_as_poly	0.000810291	0.000303553	50	18	0.0105333	0.0832131
k__Bacteria.p__Firmicutes.c__CFGB2954.o__OFGB2954.f__FGB2954	MP	MP	0.000752881	0.000354959	50	18	0.0393399	0.155238
k__Bacteria.p__Firmicutes.c__CFGB2954.o__OFGB2954.f__FGB2954	Status	Case	-0.008644	0.00342225	50	18	0.0148972	0.0276914
k__Bacteria.p__Firmicutes.c__CFGB2954.o__OFGB2954.f__FGB2954.g__GGB9296	Fat_as_saturated	Fat_as_saturated	-0.000419745	0.000194743	50	18	0.0365183	0.147946
k__Bacteria.p__Firmicutes.c__CFGB2954.o__OFGB2954.f__FGB2954.g__GGB9296	Fat_as_poly	Fat_as_poly	0.000810291	0.000303553	50	18	0.0105333	0.0832131
k__Bacteria.p__Firmicutes.c__CFGB2954.o__OFGB2954.f__FGB2954.g__GGB9296	MP	MP	0.000752881	0.000354959	50	18	0.0393399	0.155238
k__Bacteria.p__Firmicutes.c__CFGB2954.o__OFGB2954.f__FGB2954.g__GGB9296	Status	Case	-0.008644	0.00342225	50	18	0.0148972	0.0276914
k__Bacteria.p__Firmicutes.c__CFGB2954.o__OFGB2954.f__FGB2954.g__GGB9296.s__GGB9296_SGB14253	Fat_as_saturated	Fat_as_saturated	-0.000419745	0.000194743	50	18	0.0365183	0.147946
k__Bacteria.p__Firmicutes.c__CFGB2954.o__OFGB2954.f__FGB2954.g__GGB9296.s__GGB9296_SGB14253	Fat_as_poly	Fat_as_poly	0.000810291	0.000303553	50	18	0.0105333	0.0832131
k__Bacteria.p__Firmicutes.c__CFGB2954.o__OFGB2954.f__FGB2954.g__GGB9296.s__GGB9296_SGB14253	MP	MP	0.000752881	0.000354959	50	18	0.0393399	0.155238
k__Bacteria.p__Firmicutes.c__CFGB2954.o__OFGB2954.f__FGB2954.g__GGB9296.s__GGB9296_SGB14253	Status	Case	-0.008644	0.00342225	50	18	0.0148972	0.0276914
k__Bacteria.p__Firmicutes.c__CFGB2954.o__OFGB2954.f__FGB2954.g__GGB9296.s__GGB9296_SGB14253.t__SGB14253	Fat_as_saturated	Fat_as_saturated	-0.000419745	0.000194743	50	18	0.0365183	0.147946
k__Bacteria.p__Firmicutes.c__CFGB2954.o__OFGB2954.f__FGB2954.g__GGB9296.s__GGB9296_SGB14253.t__SGB14253	Fat_as_poly	Fat_as_poly	0.000810291	0.000303553	50	18	0.0105333	0.0832131
k__Bacteria.p__Firmicutes.c__CFGB2954.o__OFGB2954.f__FGB2954.g__GGB9296.s__GGB9296_SGB14253.t__SGB14253	MP	MP	0.000752881	0.000354959	50	18	0.0393399	0.155238
k__Bacteria.p__Firmicutes.c__CFGB2954.o__OFGB2954.f__FGB2954.g__GGB9296.s__GGB9296_SGB14253.t__SGB14253	Status	Case	-0.008644	0.00342225	50	18	0.0148972	0.0276914
k__Bacteria.p__Firmicutes.c__CFGB3047	Alcohol	Alcohol	0.000686354	0.000141065	50	17	1.3784e-05	0.000311126
k__Bacteria.p__Firmicutes.c__CFGB3047	ALCOHOLIC.DRINKS	ALCOHOLIC.DRINKS	0.00674142	0.00139192	50	17	1.48451e-05	0.000335076
k__Bacteria.p__Firmicutes.c__CFGB3047	IL1b	IL1b	0.000987224	0.000304738	50	17	0.00220054	0.0289737
k__Bacteria.p__Firmicutes.c__CFGB3047	kJ_from_alcohol	kJ_from_alcohol	0.00219447	0.000472094	50	17	2.83082e-05	0.000638957
k__Bacteria.p__Firmicutes.c__CFGB3047	Status	Case	-0.0038164	0.0019078	50	17	0.0511289	0.0517844
k__Bacteria.p__Firmicutes.c__CFGB3047.o__OFGB3047	Alcohol	Alcohol	0.000686354	0.000141065	50	17	1.3784e-05	0.000311126
k__Bacteria.p__Firmicutes.c__CFGB3047.o__OFGB3047	ALCOHOLIC.DRINKS	ALCOHOLIC.DRINKS	0.00674142	0.00139192	50	17	1.48451e-05	0.000335076
k__Bacteria.p__Firmicutes.c__CFGB3047.o__OFGB3047	IL1b	IL1b	0.000987224	0.000304738	50	17	0.00220054	0.0289737
k__Bacteria.p__Firmicutes.c__CFGB3047.o__OFGB3047	kJ_from_alcohol	kJ_from_alcohol	0.00219447	0.000472094	50	17	2.83082e-05	0.000638957
k__Bacteria.p__Firmicutes.c__CFGB3047.o__OFGB3047	Status	Case	-0.0038164	0.0019078	50	17	0.0511289	0.0517844
k__Bacteria.p__Firmicutes.c__CFGB3047.o__OFGB3047.f__FGB3047	Alcohol	Alcohol	0.000686354	0.000141065	50	17	1.3784e-05	0.000311126
k__Bacteria.p__Firmicutes.c__CFGB3047.o__OFGB3047.f__FGB3047	ALCOHOLIC.DRINKS	ALCOHOLIC.DRINKS	0.00674142	0.00139192	50	17	1.48451e-05	0.000335076
k__Bacteria.p__Firmicutes.c__CFGB3047.o__OFGB3047.f__FGB3047	IL1b	IL1b	0.000987224	0.000304738	50	17	0.00220054	0.0289737
k__Bacteria.p__Firmicutes.c__CFGB3047.o__OFGB3047.f__FGB3047	kJ_from_alcohol	kJ_from_alcohol	0.00219447	0.000472094	50	17	2.83082e-05	0.000638957
k__Bacteria.p__Firmicutes.c__CFGB3047.o__OFGB3047.f__FGB3047	Status	Case	-0.0038164	0.0019078	50	17	0.0511289	0.0517844
k__Bacteria.p__Firmicutes.c__CFGB3047.o__OFGB3047.f__FGB3047.g__GGB52130	Alcohol	Alcohol	0.000686354	0.000141065	50	17	1.3784e-05	0.000311126
k__Bacteria.p__Firmicutes.c__CFGB3047.o__OFGB3047.f__FGB3047.g__GGB52130	ALCOHOLIC.DRINKS	ALCOHOLIC.DRINKS	0.00674142	0.00139192	50	17	1.48451e-05	0.000335076
k__Bacteria.p__Firmicutes.c__CFGB3047.o__OFGB3047.f__FGB3047.g__GGB52130	IL1b	IL1b	0.000987224	0.000304738	50	17	0.00220054	0.0289737
k__Bacteria.p__Firmicutes.c__CFGB3047.o__OFGB3047.f__FGB3047.g__GGB52130	kJ_from_alcohol	kJ_from_alcohol	0.00219447	0.000472094	50	17	2.83082e-05	0.000638957
k__Bacteria.p__Firmicutes.c__CFGB3047.o__OFGB3047.f__FGB3047.g__GGB52130	Status	Case	-0.0038164	0.0019078	50	17	0.0511289	0.0517844
k__Bacteria.p__Firmicutes.c__CFGB3047.o__OFGB3047.f__FGB3047.g__GGB52130.s__GGB52130_SGB14966	Alcohol	Alcohol	0.000686354	0.000141065	50	17	1.3784e-05	0.000311126
k__Bacteria.p__Firmicutes.c__CFGB3047.o__OFGB3047.f__FGB3047.g__GGB52130.s__GGB52130_SGB14966	ALCOHOLIC.DRINKS	ALCOHOLIC.DRINKS	0.00674142	0.00139192	50	17	1.48451e-05	0.000335076
k__Bacteria.p__Firmicutes.c__CFGB3047.o__OFGB3047.f__FGB3047.g__GGB52130.s__GGB52130_SGB14966	IL1b	IL1b	0.000987224	0.000304738	50	17	0.00220054	0.0289737
k__Bacteria.p__Firmicutes.c__CFGB3047.o__OFGB3047.f__FGB3047.g__GGB52130.s__GGB52130_SGB14966	kJ_from_alcohol	kJ_from_alcohol	0.00219447	0.000472094	50	17	2.83082e-05	0.000638957
k__Bacteria.p__Firmicutes.c__CFGB3047.o__OFGB3047.f__FGB3047.g__GGB52130.s__GGB52130_SGB14966	Status	Case	-0.0038164	0.0019078	50	17	0.0511289	0.0517844
k__Bacteria.p__Firmicutes.c__CFGB3047.o__OFGB3047.f__FGB3047.g__GGB52130.s__GGB52130_SGB14966.t__SGB14966	Alcohol	Alcohol	0.000686354	0.000141065	50	17	1.3784e-05	0.000311126
k__Bacteria.p__Firmicutes.c__CFGB3047.o__OFGB3047.f__FGB3047.g__GGB52130.s__GGB52130_SGB14966.t__SGB14966	ALCOHOLIC.DRINKS	ALCOHOLIC.DRINKS	0.00674142	0.00139192	50	17	1.48451e-05	0.000335076
k__Bacteria.p__Firmicutes.c__CFGB3047.o__OFGB3047.f__FGB3047.g__GGB52130.s__GGB52130_SGB14966.t__SGB14966	IL1b	IL1b	0.000987224	0.000304738	50	17	0.00220054	0.0289737
k__Bacteria.p__Firmicutes.c__CFGB3047.o__OFGB3047.f__FGB3047.g__GGB52130.s__GGB52130_SGB14966.t__SGB14966	kJ_from_alcohol	kJ_from_alcohol	0.00219447	0.000472094	50	17	2.83082e-05	0.000638957
k__Bacteria.p__Firmicutes.c__CFGB3047.o__OFGB3047.f__FGB3047.g__GGB52130.s__GGB52130_SGB14966.t__SGB14966	Status	Case	-0.0038164	0.0019078	50	17	0.0511289	0.0517844
k__Bacteria.p__Firmicutes.c__CFGB38642	Fat_as_saturated	Fat_as_saturated	-0.00310234	0.00104656	50	32	0.00483674	0.0429812
k__Bacteria.p__Firmicutes.c__CFGB38642	F20D5N3_eicosapentaenoic_EPA	F20D5N3_eicosapentaenoic_EPA	0.0704498	0.0282417	50	32	0.0162663	0.16063
k__Bacteria.p__Firmicutes.c__CFGB38642	Fat_as_poly	Fat_as_poly	0.00384336	0.00173535	50	32	0.0318837	0.132569
k__Bacteria.p__Firmicutes.c__CFGB38642	Kj_from_fibre	Kj_from_fibre	0.0311361	0.0121922	50	32	0.0140344	0.102617
k__Bacteria.p__Firmicutes.c__CFGB38642	MP	MP	0.00677549	0.00183286	50	32	0.000580166	0.0159874
k__Bacteria.p__Firmicutes.c__CFGB38642	nuts_Seeds	nuts_Seeds	0.0198973	0.00874787	50	32	0.0276436	0.142252
k__Bacteria.p__Firmicutes.c__CFGB38642	OIL_EQUIVALENTS	OIL_EQUIVALENTS	0.00293587	0.0013772	50	32	0.038399	0.18385
k__Bacteria.p__Firmicutes.c__CFGB38642	Status	Case	-0.0595646	0.0184	50	32	0.00219103	0.0128216
k__Bacteria.p__Firmicutes.c__CFGB38642	TOTAL_food_count	TOTAL_food_count	0.00449834	0.00150407	50	32	0.0044594	0.0537295
k__Bacteria.p__Firmicutes.c__CFGB38642	Very_long_chain_N3_fatty_acids	Very_long_chain_N3_fatty_acids	0.0284191	0.012048	50	32	0.0226365	0.178828
k__Bacteria.p__Firmicutes.c__CFGB38642.o__OFGB38642	Fat_as_saturated	Fat_as_saturated	-0.00310234	0.00104656	50	32	0.00483674	0.0429812
k__Bacteria.p__Firmicutes.c__CFGB38642.o__OFGB38642	F20D5N3_eicosapentaenoic_EPA	F20D5N3_eicosapentaenoic_EPA	0.0704498	0.0282417	50	32	0.0162663	0.16063
k__Bacteria.p__Firmicutes.c__CFGB38642.o__OFGB38642	Fat_as_poly	Fat_as_poly	0.00384336	0.00173535	50	32	0.0318837	0.132569
k__Bacteria.p__Firmicutes.c__CFGB38642.o__OFGB38642	Kj_from_fibre	Kj_from_fibre	0.0311361	0.0121922	50	32	0.0140344	0.102617
k__Bacteria.p__Firmicutes.c__CFGB38642.o__OFGB38642	MP	MP	0.00677549	0.00183286	50	32	0.000580166	0.0159874
k__Bacteria.p__Firmicutes.c__CFGB38642.o__OFGB38642	nuts_Seeds	nuts_Seeds	0.0198973	0.00874787	50	32	0.0276436	0.142252
k__Bacteria.p__Firmicutes.c__CFGB38642.o__OFGB38642	OIL_EQUIVALENTS	OIL_EQUIVALENTS	0.00293587	0.0013772	50	32	0.038399	0.18385
k__Bacteria.p__Firmicutes.c__CFGB38642.o__OFGB38642	Status	Case	-0.0595646	0.0184	50	32	0.00219103	0.0128216
k__Bacteria.p__Firmicutes.c__CFGB38642.o__OFGB38642	TOTAL_food_count	TOTAL_food_count	0.00449834	0.00150407	50	32	0.0044594	0.0537295
k__Bacteria.p__Firmicutes.c__CFGB38642.o__OFGB38642	Very_long_chain_N3_fatty_acids	Very_long_chain_N3_fatty_acids	0.0284191	0.012048	50	32	0.0226365	0.178828
k__Bacteria.p__Firmicutes.c__CFGB38642.o__OFGB38642.f__FGB38642	Fat_as_saturated	Fat_as_saturated	-0.00310234	0.00104656	50	32	0.00483674	0.0429812
k__Bacteria.p__Firmicutes.c__CFGB38642.o__OFGB38642.f__FGB38642	F20D5N3_eicosapentaenoic_EPA	F20D5N3_eicosapentaenoic_EPA	0.0704498	0.0282417	50	32	0.0162663	0.16063
k__Bacteria.p__Firmicutes.c__CFGB38642.o__OFGB38642.f__FGB38642	Fat_as_poly	Fat_as_poly	0.00384336	0.00173535	50	32	0.0318837	0.132569
k__Bacteria.p__Firmicutes.c__CFGB38642.o__OFGB38642.f__FGB38642	Kj_from_fibre	Kj_from_fibre	0.0311361	0.0121922	50	32	0.0140344	0.102617
k__Bacteria.p__Firmicutes.c__CFGB38642.o__OFGB38642.f__FGB38642	MP	MP	0.00677549	0.00183286	50	32	0.000580166	0.0159874
k__Bacteria.p__Firmicutes.c__CFGB38642.o__OFGB38642.f__FGB38642	nuts_Seeds	nuts_Seeds	0.0198973	0.00874787	50	32	0.0276436	0.142252
k__Bacteria.p__Firmicutes.c__CFGB38642.o__OFGB38642.f__FGB38642	OIL_EQUIVALENTS	OIL_EQUIVALENTS	0.00293587	0.0013772	50	32	0.038399	0.18385
k__Bacteria.p__Firmicutes.c__CFGB38642.o__OFGB38642.f__FGB38642	Status	Case	-0.0595646	0.0184	50	32	0.00219103	0.0128216
k__Bacteria.p__Firmicutes.c__CFGB38642.o__OFGB38642.f__FGB38642	TOTAL_food_count	TOTAL_food_count	0.00449834	0.00150407	50	32	0.0044594	0.0537295
k__Bacteria.p__Firmicutes.c__CFGB38642.o__OFGB38642.f__FGB38642	Very_long_chain_N3_fatty_acids	Very_long_chain_N3_fatty_acids	0.0284191	0.012048	50	32	0.0226365	0.178828
k__Bacteria.p__Firmicutes.c__CFGB38642.o__OFGB38642.f__FGB38642.g__GGB9758	Fat_as_saturated	Fat_as_saturated	-0.00312099	0.00105446	50	29	0.00489659	0.0429812
k__Bacteria.p__Firmicutes.c__CFGB38642.o__OFGB38642.f__FGB38642.g__GGB9758	F20D5N3_eicosapentaenoic_EPA	F20D5N3_eicosapentaenoic_EPA	0.0717781	0.0283844	50	29	0.0149395	0.16063
k__Bacteria.p__Firmicutes.c__CFGB38642.o__OFGB38642.f__FGB38642.g__GGB9758	Fat_as_poly	Fat_as_poly	0.00387373	0.00174791	50	29	0.0317763	0.132569
k__Bacteria.p__Firmicutes.c__CFGB38642.o__OFGB38642.f__FGB38642.g__GGB9758	Kj_from_fibre	Kj_from_fibre	0.0310989	0.0122875	50	29	0.0148598	0.102617
k__Bacteria.p__Firmicutes.c__CFGB38642.o__OFGB38642.f__FGB38642.g__GGB9758	MP	MP	0.00679956	0.00184687	50	29	0.000607117	0.0159874
k__Bacteria.p__Firmicutes.c__CFGB38642.o__OFGB38642.f__FGB38642.g__GGB9758	nuts_Seeds	nuts_Seeds	0.0198907	0.00881343	50	29	0.0288105	0.142252
k__Bacteria.p__Firmicutes.c__CFGB38642.o__OFGB38642.f__FGB38642.g__GGB9758	OIL_EQUIVALENTS	OIL_EQUIVALENTS	0.00297455	0.00138555	50	29	0.0371122	0.18385
k__Bacteria.p__Firmicutes.c__CFGB38642.o__OFGB38642.f__FGB38642.g__GGB9758	Status	Case	-0.0587684	0.0186037	50	29	0.00273882	0.0144245
k__Bacteria.p__Firmicutes.c__CFGB38642.o__OFGB38642.f__FGB38642.g__GGB9758	TOTAL_food_count	TOTAL_food_count	0.00446567	0.0015182	50	29	0.00510091	0.0537295
k__Bacteria.p__Firmicutes.c__CFGB38642.o__OFGB38642.f__FGB38642.g__GGB9758	Very_long_chain_N3_fatty_acids	Very_long_chain_N3_fatty_acids	0.0289019	0.0121137	50	29	0.0212112	0.178828
k__Bacteria.p__Firmicutes.c__CFGB38642.o__OFGB38642.f__FGB38642.g__GGB9758.s__GGB9758_SGB15368	Fat_as_saturated	Fat_as_saturated	-0.00312099	0.00105446	50	29	0.00489659	0.0429812
k__Bacteria.p__Firmicutes.c__CFGB38642.o__OFGB38642.f__FGB38642.g__GGB9758.s__GGB9758_SGB15368	F20D5N3_eicosapentaenoic_EPA	F20D5N3_eicosapentaenoic_EPA	0.0717781	0.0283844	50	29	0.0149395	0.16063
k__Bacteria.p__Firmicutes.c__CFGB38642.o__OFGB38642.f__FGB38642.g__GGB9758.s__GGB9758_SGB15368	Fat_as_poly	Fat_as_poly	0.00387373	0.00174791	50	29	0.0317763	0.132569
k__Bacteria.p__Firmicutes.c__CFGB38642.o__OFGB38642.f__FGB38642.g__GGB9758.s__GGB9758_SGB15368	Kj_from_fibre	Kj_from_fibre	0.0310989	0.0122875	50	29	0.0148598	0.102617
k__Bacteria.p__Firmicutes.c__CFGB38642.o__OFGB38642.f__FGB38642.g__GGB9758.s__GGB9758_SGB15368	MP	MP	0.00679956	0.00184687	50	29	0.000607117	0.0159874
k__Bacteria.p__Firmicutes.c__CFGB38642.o__OFGB38642.f__FGB38642.g__GGB9758.s__GGB9758_SGB15368	nuts_Seeds	nuts_Seeds	0.0198907	0.00881343	50	29	0.0288105	0.142252
k__Bacteria.p__Firmicutes.c__CFGB38642.o__OFGB38642.f__FGB38642.g__GGB9758.s__GGB9758_SGB15368	OIL_EQUIVALENTS	OIL_EQUIVALENTS	0.00297455	0.00138555	50	29	0.0371122	0.18385
k__Bacteria.p__Firmicutes.c__CFGB38642.o__OFGB38642.f__FGB38642.g__GGB9758.s__GGB9758_SGB15368	Status	Case	-0.0587684	0.0186037	50	29	0.00273882	0.0144245
k__Bacteria.p__Firmicutes.c__CFGB38642.o__OFGB38642.f__FGB38642.g__GGB9758.s__GGB9758_SGB15368	TOTAL_food_count	TOTAL_food_count	0.00446567	0.0015182	50	29	0.00510091	0.0537295
k__Bacteria.p__Firmicutes.c__CFGB38642.o__OFGB38642.f__FGB38642.g__GGB9758.s__GGB9758_SGB15368	Very_long_chain_N3_fatty_acids	Very_long_chain_N3_fatty_acids	0.0289019	0.0121137	50	29	0.0212112	0.178828
k__Bacteria.p__Firmicutes.c__CFGB38642.o__OFGB38642.f__FGB38642.g__GGB9758.s__GGB9758_SGB15368.t__SGB15368	Fat_as_saturated	Fat_as_saturated	-0.00312099	0.00105446	50	29	0.00489659	0.0429812
k__Bacteria.p__Firmicutes.c__CFGB38642.o__OFGB38642.f__FGB38642.g__GGB9758.s__GGB9758_SGB15368.t__SGB15368	F20D5N3_eicosapentaenoic_EPA	F20D5N3_eicosapentaenoic_EPA	0.0717781	0.0283844	50	29	0.0149395	0.16063
k__Bacteria.p__Firmicutes.c__CFGB38642.o__OFGB38642.f__FGB38642.g__GGB9758.s__GGB9758_SGB15368.t__SGB15368	Fat_as_poly	Fat_as_poly	0.00387373	0.00174791	50	29	0.0317763	0.132569
k__Bacteria.p__Firmicutes.c__CFGB38642.o__OFGB38642.f__FGB38642.g__GGB9758.s__GGB9758_SGB15368.t__SGB15368	Kj_from_fibre	Kj_from_fibre	0.0310989	0.0122875	50	29	0.0148598	0.102617
k__Bacteria.p__Firmicutes.c__CFGB38642.o__OFGB38642.f__FGB38642.g__GGB9758.s__GGB9758_SGB15368.t__SGB15368	MP	MP	0.00679956	0.00184687	50	29	0.000607117	0.0159874
k__Bacteria.p__Firmicutes.c__CFGB38642.o__OFGB38642.f__FGB38642.g__GGB9758.s__GGB9758_SGB15368.t__SGB15368	nuts_Seeds	nuts_Seeds	0.0198907	0.00881343	50	29	0.0288105	0.142252
k__Bacteria.p__Firmicutes.c__CFGB38642.o__OFGB38642.f__FGB38642.g__GGB9758.s__GGB9758_SGB15368.t__SGB15368	OIL_EQUIVALENTS	OIL_EQUIVALENTS	0.00297455	0.00138555	50	29	0.0371122	0.18385
k__Bacteria.p__Firmicutes.c__CFGB38642.o__OFGB38642.f__FGB38642.g__GGB9758.s__GGB9758_SGB15368.t__SGB15368	Status	Case	-0.0587684	0.0186037	50	29	0.00273882	0.0144245
k__Bacteria.p__Firmicutes.c__CFGB38642.o__OFGB38642.f__FGB38642.g__GGB9758.s__GGB9758_SGB15368.t__SGB15368	TOTAL_food_count	TOTAL_food_count	0.00446567	0.0015182	50	29	0.00510091	0.0537295
k__Bacteria.p__Firmicutes.c__CFGB38642.o__OFGB38642.f__FGB38642.g__GGB9758.s__GGB9758_SGB15368.t__SGB15368	Very_long_chain_N3_fatty_acids	Very_long_chain_N3_fatty_acids	0.0289019	0.0121137	50	29	0.0212112	0.178828
k__Bacteria.p__Firmicutes.c__CFGB76112.o__OFGB76112.f__FGB76112.g__GGB79630.s__GGB79630_SGB13983	IL1b	IL1b	0.00123106	0.000410942	50	15	0.00436025	0.0362589
k__Bacteria.p__Firmicutes.c__CFGB76112.o__OFGB76112.f__FGB76112.g__GGB79630.s__GGB79630_SGB13983	Status	Case	-0.0078118	0.0023862	50	15	0.00197233	0.0128216
k__Bacteria.p__Firmicutes.c__CFGB76112.o__OFGB76112.f__FGB76112.g__GGB79630.s__GGB79630_SGB13983	TOTAL_food_count	TOTAL_food_count	0.000381392	0.000192043	50	15	0.0530145	0.19037
k__Bacteria.p__Firmicutes.c__CFGB76112.o__OFGB76112.f__FGB76112.g__GGB79630.s__GGB79630_SGB13983.t__SGB13983	IL1b	IL1b	0.00123106	0.000410942	50	15	0.00436025	0.0362589
k__Bacteria.p__Firmicutes.c__CFGB76112.o__OFGB76112.f__FGB76112.g__GGB79630.s__GGB79630_SGB13983.t__SGB13983	Status	Case	-0.0078118	0.0023862	50	15	0.00197233	0.0128216
k__Bacteria.p__Firmicutes.c__CFGB76112.o__OFGB76112.f__FGB76112.g__GGB79630.s__GGB79630_SGB13983.t__SGB13983	TOTAL_food_count	TOTAL_food_count	0.000381392	0.000192043	50	15	0.0530145	0.19037
k__Bacteria.p__Firmicutes.c__Clostridia.o__Clostridia_unclassified.f__Clostridia_unclassified.g__GGB13404	Dark_green_vegetables	Dark_green_vegetables	0.00489248	0.0024132	50	17	0.0484405	0.153072
k__Bacteria.p__Firmicutes.c__Clostridia.o__Clostridia_unclassified.f__Clostridia_unclassified.g__GGB13404	IL1b	IL1b	0.000915857	0.000446546	50	17	0.0458668	0.174565
k__Bacteria.p__Firmicutes.c__Clostridia.o__Clostridia_unclassified.f__Clostridia_unclassified.g__GGB13404	MP	MP	0.000594253	0.000266499	50	17	0.0306795	0.15148
k__Bacteria.p__Firmicutes.c__Clostridia.o__Clostridia_unclassified.f__Clostridia_unclassified.g__GGB13404	nuts_Seeds	nuts_Seeds	0.00244262	0.00118654	50	17	0.0452203	0.165822
k__Bacteria.p__Firmicutes.c__Clostridia.o__Clostridia_unclassified.f__Clostridia_unclassified.g__GGB13404	Status	Case	-0.009216	0.00240182	50	17	0.000363428	0.00638018
k__Bacteria.p__Firmicutes.c__Clostridia.o__Clostridia_unclassified.f__Clostridia_unclassified.g__GGB13404	TOTAL_food_count	TOTAL_food_count	0.000514316	0.000207491	50	17	0.016913	0.106799
k__Bacteria.p__Firmicutes.c__Clostridia.o__Clostridia_unclassified.f__Clostridia_unclassified.g__GGB13404.s__GGB13404_SGB14252	Dark_green_vegetables	Dark_green_vegetables	0.00489248	0.0024132	50	17	0.0484405	0.153072
k__Bacteria.p__Firmicutes.c__Clostridia.o__Clostridia_unclassified.f__Clostridia_unclassified.g__GGB13404.s__GGB13404_SGB14252	IL1b	IL1b	0.000915857	0.000446546	50	17	0.0458668	0.174565
k__Bacteria.p__Firmicutes.c__Clostridia.o__Clostridia_unclassified.f__Clostridia_unclassified.g__GGB13404.s__GGB13404_SGB14252	MP	MP	0.000594253	0.000266499	50	17	0.0306795	0.15148
k__Bacteria.p__Firmicutes.c__Clostridia.o__Clostridia_unclassified.f__Clostridia_unclassified.g__GGB13404.s__GGB13404_SGB14252	nuts_Seeds	nuts_Seeds	0.00244262	0.00118654	50	17	0.0452203	0.165822
k__Bacteria.p__Firmicutes.c__Clostridia.o__Clostridia_unclassified.f__Clostridia_unclassified.g__GGB13404.s__GGB13404_SGB14252	Status	Case	-0.009216	0.00240182	50	17	0.000363428	0.00638018
k__Bacteria.p__Firmicutes.c__Clostridia.o__Clostridia_unclassified.f__Clostridia_unclassified.g__GGB13404.s__GGB13404_SGB14252	TOTAL_food_count	TOTAL_food_count	0.000514316	0.000207491	50	17	0.016913	0.106799
k__Bacteria.p__Firmicutes.c__Clostridia.o__Clostridia_unclassified.f__Clostridia_unclassified.g__GGB13404.s__GGB13404_SGB14252.t__SGB14252	Dark_green_vegetables	Dark_green_vegetables	0.00489248	0.0024132	50	17	0.0484405	0.153072
k__Bacteria.p__Firmicutes.c__Clostridia.o__Clostridia_unclassified.f__Clostridia_unclassified.g__GGB13404.s__GGB13404_SGB14252.t__SGB14252	IL1b	IL1b	0.000915857	0.000446546	50	17	0.0458668	0.174565
k__Bacteria.p__Firmicutes.c__Clostridia.o__Clostridia_unclassified.f__Clostridia_unclassified.g__GGB13404.s__GGB13404_SGB14252.t__SGB14252	MP	MP	0.000594253	0.000266499	50	17	0.0306795	0.15148
k__Bacteria.p__Firmicutes.c__Clostridia.o__Clostridia_unclassified.f__Clostridia_unclassified.g__GGB13404.s__GGB13404_SGB14252.t__SGB14252	nuts_Seeds	nuts_Seeds	0.00244262	0.00118654	50	17	0.0452203	0.165822
k__Bacteria.p__Firmicutes.c__Clostridia.o__Clostridia_unclassified.f__Clostridia_unclassified.g__GGB13404.s__GGB13404_SGB14252.t__SGB14252	Status	Case	-0.009216	0.00240182	50	17	0.000363428	0.00638018
k__Bacteria.p__Firmicutes.c__Clostridia.o__Clostridia_unclassified.f__Clostridia_unclassified.g__GGB13404.s__GGB13404_SGB14252.t__SGB14252	TOTAL_food_count	TOTAL_food_count	0.000514316	0.000207491	50	17	0.016913	0.106799
k__Bacteria.p__Firmicutes.c__Clostridia.o__Clostridiales	Alcohol	Alcohol	0.00326072	0.00105863	50	47	0.00348633	0.055084
k__Bacteria.p__Firmicutes.c__Clostridia.o__Clostridiales	ALCOHOLIC.DRINKS	ALCOHOLIC.DRINKS	0.0319673	0.01044	50	47	0.00366607	0.057924
k__Bacteria.p__Firmicutes.c__Clostridia.o__Clostridiales	CK18	CK18	-3.70649e-05	1.27289e-05	50	47	0.00547953	0.148991
k__Bacteria.p__Firmicutes.c__Clostridia.o__Clostridiales	Dark_green_vegetables	Dark_green_vegetables	0.0275345	0.0110531	50	47	0.0164047	0.102166
k__Bacteria.p__Firmicutes.c__Clostridia.o__Clostridiales	IL1b	IL1b	0.00407202	0.00209558	50	47	0.0580018	0.199223
k__Bacteria.p__Firmicutes.c__Clostridia.o__Clostridiales	kJ_from_alcohol	kJ_from_alcohol	0.00936689	0.00357552	50	47	0.0118814	0.17066
k__Bacteria.p__Firmicutes.c__Clostridia.o__Clostridiales	Status	Case	-0.0342729	0.0118282	50	47	0.00565119	0.0186746
k__Bacteria.p__Firmicutes.c__Clostridia.o__Clostridiales.f__Ruminococcaceae	Alcohol	Alcohol	0.00305377	0.00111087	50	46	0.00851349	0.0896754
k__Bacteria.p__Firmicutes.c__Clostridia.o__Clostridiales.f__Ruminococcaceae	ALCOHOLIC.DRINKS	ALCOHOLIC.DRINKS	0.0299942	0.0109496	50	46	0.0087319	0.091976
k__Bacteria.p__Firmicutes.c__Clostridia.o__Clostridiales.f__Ruminococcaceae	CK18	CK18	-3.43198e-05	1.32852e-05	50	46	0.0129568	0.170597
k__Bacteria.p__Firmicutes.c__Clostridia.o__Clostridiales.f__Ruminococcaceae	Dark_green_vegetables	Dark_green_vegetables	0.0302442	0.0112906	50	46	0.0102166	0.083171
k__Bacteria.p__Firmicutes.c__Clostridia.o__Clostridiales.f__Ruminococcaceae	Status	Case	-0.0299798	0.0124311	50	46	0.0197536	0.0342975
k__Bacteria.p__Firmicutes.c__Clostridia.o__Clostridiales.f__Ruminococcaceae.g__Candidatus_Cibionibacter	Alcohol	Alcohol	0.00305377	0.00111087	50	46	0.00851349	0.0896754
k__Bacteria.p__Firmicutes.c__Clostridia.o__Clostridiales.f__Ruminococcaceae.g__Candidatus_Cibionibacter	ALCOHOLIC.DRINKS	ALCOHOLIC.DRINKS	0.0299942	0.0109496	50	46	0.0087319	0.091976
k__Bacteria.p__Firmicutes.c__Clostridia.o__Clostridiales.f__Ruminococcaceae.g__Candidatus_Cibionibacter	CK18	CK18	-3.43198e-05	1.32852e-05	50	46	0.0129568	0.170597
k__Bacteria.p__Firmicutes.c__Clostridia.o__Clostridiales.f__Ruminococcaceae.g__Candidatus_Cibionibacter	Dark_green_vegetables	Dark_green_vegetables	0.0302442	0.0112906	50	46	0.0102166	0.083171
k__Bacteria.p__Firmicutes.c__Clostridia.o__Clostridiales.f__Ruminococcaceae.g__Candidatus_Cibionibacter	Status	Case	-0.0299798	0.0124311	50	46	0.0197536	0.0342975
k__Bacteria.p__Firmicutes.c__Clostridia.o__Clostridiales.f__Ruminococcaceae.g__Candidatus_Cibionibacter.s__Candidatus_Cibionibacter_quicibialis	Alcohol	Alcohol	0.00305377	0.00111087	50	46	0.00851349	0.0896754
k__Bacteria.p__Firmicutes.c__Clostridia.o__Clostridiales.f__Ruminococcaceae.g__Candidatus_Cibionibacter.s__Candidatus_Cibionibacter_quicibialis	ALCOHOLIC.DRINKS	ALCOHOLIC.DRINKS	0.0299942	0.0109496	50	46	0.0087319	0.091976
k__Bacteria.p__Firmicutes.c__Clostridia.o__Clostridiales.f__Ruminococcaceae.g__Candidatus_Cibionibacter.s__Candidatus_Cibionibacter_quicibialis	CK18	CK18	-3.43198e-05	1.32852e-05	50	46	0.0129568	0.170597
k__Bacteria.p__Firmicutes.c__Clostridia.o__Clostridiales.f__Ruminococcaceae.g__Candidatus_Cibionibacter.s__Candidatus_Cibionibacter_quicibialis	Dark_green_vegetables	Dark_green_vegetables	0.0302442	0.0112906	50	46	0.0102166	0.083171
k__Bacteria.p__Firmicutes.c__Clostridia.o__Clostridiales.f__Ruminococcaceae.g__Candidatus_Cibionibacter.s__Candidatus_Cibionibacter_quicibialis	Status	Case	-0.0299798	0.0124311	50	46	0.0197536	0.0342975
k__Bacteria.p__Firmicutes.c__Clostridia.o__Clostridiales.f__Ruminococcaceae.g__Candidatus_Cibionibacter.s__Candidatus_Cibionibacter_quicibialis.t__SGB15286	Alcohol	Alcohol	0.00305377	0.00111087	50	46	0.00851349	0.0896754
k__Bacteria.p__Firmicutes.c__Clostridia.o__Clostridiales.f__Ruminococcaceae.g__Candidatus_Cibionibacter.s__Candidatus_Cibionibacter_quicibialis.t__SGB15286	ALCOHOLIC.DRINKS	ALCOHOLIC.DRINKS	0.0299942	0.0109496	50	46	0.0087319	0.091976
k__Bacteria.p__Firmicutes.c__Clostridia.o__Clostridiales.f__Ruminococcaceae.g__Candidatus_Cibionibacter.s__Candidatus_Cibionibacter_quicibialis.t__SGB15286	CK18	CK18	-3.43198e-05	1.32852e-05	50	46	0.0129568	0.170597
k__Bacteria.p__Firmicutes.c__Clostridia.o__Clostridiales.f__Ruminococcaceae.g__Candidatus_Cibionibacter.s__Candidatus_Cibionibacter_quicibialis.t__SGB15286	Dark_green_vegetables	Dark_green_vegetables	0.0302442	0.0112906	50	46	0.0102166	0.083171
k__Bacteria.p__Firmicutes.c__Clostridia.o__Clostridiales.f__Ruminococcaceae.g__Candidatus_Cibionibacter.s__Candidatus_Cibionibacter_quicibialis.t__SGB15286	Status	Case	-0.0299798	0.0124311	50	46	0.0197536	0.0342975
k__Bacteria.p__Firmicutes.c__Clostridia.o__Eubacteriales.f__Clostridiaceae	Dark_green_vegetables	Dark_green_vegetables	0.0464776	0.0186365	50	50	0.0162918	0.102166
k__Bacteria.p__Firmicutes.c__Clostridia.o__Eubacteriales.f__Clostridiaceae	Dietary_fibre	Dietary_fibre	0.00265955	0.000986811	50	50	0.00979358	0.0967116
k__Bacteria.p__Firmicutes.c__Clostridia.o__Eubacteriales.f__Clostridiaceae	F20D5N3_eicosapentaenoic_EPA	F20D5N3_eicosapentaenoic_EPA	0.0700464	0.0301622	50	50	0.0246953	0.178936
k__Bacteria.p__Firmicutes.c__Clostridia.o__Eubacteriales.f__Clostridiaceae	F22D5N3_docosapentaenoic	F22D5N3_docosapentaenoic	0.160902	0.0597725	50	50	0.0098745	0.156017
k__Bacteria.p__Firmicutes.c__Clostridia.o__Eubacteriales.f__Clostridiaceae	IL1b	IL1b	0.0108364	0.00338415	50	50	0.00244874	0.0297616
k__Bacteria.p__Firmicutes.c__Clostridia.o__Eubacteriales.f__Clostridiaceae	kJ_from_carbohydrate	kJ_from_carbohydrate	-0.00421671	0.00119872	50	50	0.000991938	0.124447
k__Bacteria.p__Firmicutes.c__Clostridia.o__Eubacteriales.f__Clostridiaceae	Kj_from_fibre	Kj_from_fibre	0.0371998	0.0126663	50	50	0.00516335	0.0624061
k__Bacteria.p__Firmicutes.c__Clostridia.o__Eubacteriales.f__Clostridiaceae	MP	MP	0.00434548	0.00211677	50	50	0.0457967	0.164452
k__Bacteria.p__Firmicutes.c__Clostridia.o__Eubacteriales.f__Clostridiaceae	OIL_EQUIVALENTS	OIL_EQUIVALENTS	0.00378663	0.00142396	50	50	0.0107411	0.0998288
k__Bacteria.p__Firmicutes.c__Clostridia.o__Eubacteriales.f__Clostridiaceae	Status	Case	-0.0692686	0.0199449	50	50	0.0011002	0.0108645
k__Bacteria.p__Firmicutes.c__Clostridia.o__Eubacteriales.f__Clostridiaceae	Very_long_chain_N3_fatty_acids	Very_long_chain_N3_fatty_acids	0.032048	0.0126617	50	50	0.014854	0.178828
k__Bacteria.p__Firmicutes.c__Clostridia.o__Eubacteriales.f__Clostridiaceae.g__Clostridium.s__Clostridium_sp_AF34_10BH	Free_Sugars	Free_Sugars	-0.000731137	0.000239142	50	43	0.00371354	0.0977899
k__Bacteria.p__Firmicutes.c__Clostridia.o__Eubacteriales.f__Clostridiaceae.g__Clostridium.s__Clostridium_sp_AF34_10BH	kJ_from_carbohydrate	kJ_from_carbohydrate	-0.00315733	0.00107701	50	43	0.0052389	0.124447
k__Bacteria.p__Firmicutes.c__Clostridia.o__Eubacteriales.f__Clostridiaceae.g__Clostridium.s__Clostridium_sp_AF34_10BH	Kj_from_fibre	Kj_from_fibre	0.0322173	0.0110124	50	43	0.00532462	0.0624061
k__Bacteria.p__Firmicutes.c__Clostridia.o__Eubacteriales.f__Clostridiaceae.g__Clostridium.s__Clostridium_sp_AF34_10BH	Status	Case	-0.051816	0.017234	50	43	0.00419432	0.0161635
k__Bacteria.p__Firmicutes.c__Clostridia.o__Eubacteriales.f__Clostridiaceae.g__Clostridium.s__Clostridium_sp_AF34_10BH.t__SGB4914	Free_Sugars	Free_Sugars	-0.000731137	0.000239142	50	43	0.00371354	0.0977899
k__Bacteria.p__Firmicutes.c__Clostridia.o__Eubacteriales.f__Clostridiaceae.g__Clostridium.s__Clostridium_sp_AF34_10BH.t__SGB4914	kJ_from_carbohydrate	kJ_from_carbohydrate	-0.00315733	0.00107701	50	43	0.0052389	0.124447
k__Bacteria.p__Firmicutes.c__Clostridia.o__Eubacteriales.f__Clostridiaceae.g__Clostridium.s__Clostridium_sp_AF34_10BH.t__SGB4914	Kj_from_fibre	Kj_from_fibre	0.0322173	0.0110124	50	43	0.00532462	0.0624061
k__Bacteria.p__Firmicutes.c__Clostridia.o__Eubacteriales.f__Clostridiaceae.g__Clostridium.s__Clostridium_sp_AF34_10BH.t__SGB4914	Status	Case	-0.051816	0.017234	50	43	0.00419432	0.0161635
k__Bacteria.p__Firmicutes.c__Clostridia.o__Eubacteriales.f__Clostridiaceae.g__GGB3175	Dark_green_vegetables	Dark_green_vegetables	0.0446574	0.0110246	50	18	0.000194374	0.00767778
k__Bacteria.p__Firmicutes.c__Clostridia.o__Eubacteriales.f__Clostridiaceae.g__GGB3175	F20D5N3_eicosapentaenoic_EPA	F20D5N3_eicosapentaenoic_EPA	0.0863746	0.0162143	50	18	2.91113e-06	0.00015332
k__Bacteria.p__Firmicutes.c__Clostridia.o__Eubacteriales.f__Clostridiaceae.g__GGB3175	F22D5N3_docosapentaenoic	F22D5N3_docosapentaenoic	0.180873	0.0319122	50	18	9.0862e-07	4.7854e-05
k__Bacteria.p__Firmicutes.c__Clostridia.o__Eubacteriales.f__Clostridiaceae.g__GGB3175	F22D6N3_docosahexaenoic	F22D6N3_docosahexaenoic	0.0797841	0.0176353	50	18	4.25537e-05	0.00224116
k__Bacteria.p__Firmicutes.c__Clostridia.o__Eubacteriales.f__Clostridiaceae.g__GGB3175	IL1b	IL1b	0.00694059	0.00231397	50	18	0.00431591	0.0362589
k__Bacteria.p__Firmicutes.c__Clostridia.o__Eubacteriales.f__Clostridiaceae.g__GGB3175	Seafood_high_in_LC_N.3	Seafood_high_in_LC_N.3	0.068063	0.0158043	50	18	8.61227e-05	0.0045358
k__Bacteria.p__Firmicutes.c__Clostridia.o__Eubacteriales.f__Clostridiaceae.g__GGB3175	Status	Case	-0.0526688	0.0127923	50	18	0.000150134	0.00536683
k__Bacteria.p__Firmicutes.c__Clostridia.o__Eubacteriales.f__Clostridiaceae.g__GGB3175	Very_long_chain_N3_fatty_acids	Very_long_chain_N3_fatty_acids	0.0369158	0.00683822	50	18	2.28315e-06	0.000120246
k__Bacteria.p__Firmicutes.c__Clostridia.o__Eubacteriales.f__Clostridiaceae.g__GGB3175.s__GGB3175_SGB4191	Dark_green_vegetables	Dark_green_vegetables	0.0446574	0.0110246	50	18	0.000194374	0.00767778
k__Bacteria.p__Firmicutes.c__Clostridia.o__Eubacteriales.f__Clostridiaceae.g__GGB3175.s__GGB3175_SGB4191	F20D5N3_eicosapentaenoic_EPA	F20D5N3_eicosapentaenoic_EPA	0.0863746	0.0162143	50	18	2.91113e-06	0.00015332
k__Bacteria.p__Firmicutes.c__Clostridia.o__Eubacteriales.f__Clostridiaceae.g__GGB3175.s__GGB3175_SGB4191	F22D5N3_docosapentaenoic	F22D5N3_docosapentaenoic	0.180873	0.0319122	50	18	9.0862e-07	4.7854e-05
k__Bacteria.p__Firmicutes.c__Clostridia.o__Eubacteriales.f__Clostridiaceae.g__GGB3175.s__GGB3175_SGB4191	F22D6N3_docosahexaenoic	F22D6N3_docosahexaenoic	0.0797841	0.0176353	50	18	4.25537e-05	0.00224116
k__Bacteria.p__Firmicutes.c__Clostridia.o__Eubacteriales.f__Clostridiaceae.g__GGB3175.s__GGB3175_SGB4191	IL1b	IL1b	0.00694059	0.00231397	50	18	0.00431591	0.0362589
k__Bacteria.p__Firmicutes.c__Clostridia.o__Eubacteriales.f__Clostridiaceae.g__GGB3175.s__GGB3175_SGB4191	Seafood_high_in_LC_N.3	Seafood_high_in_LC_N.3	0.068063	0.0158043	50	18	8.61227e-05	0.0045358
k__Bacteria.p__Firmicutes.c__Clostridia.o__Eubacteriales.f__Clostridiaceae.g__GGB3175.s__GGB3175_SGB4191	Status	Case	-0.0526688	0.0127923	50	18	0.000150134	0.00536683
k__Bacteria.p__Firmicutes.c__Clostridia.o__Eubacteriales.f__Clostridiaceae.g__GGB3175.s__GGB3175_SGB4191	Very_long_chain_N3_fatty_acids	Very_long_chain_N3_fatty_acids	0.0369158	0.00683822	50	18	2.28315e-06	0.000120246
k__Bacteria.p__Firmicutes.c__Clostridia.o__Eubacteriales.f__Clostridiaceae.g__GGB3175.s__GGB3175_SGB4191.t__SGB4191	Dark_green_vegetables	Dark_green_vegetables	0.0446574	0.0110246	50	18	0.000194374	0.00767778
k__Bacteria.p__Firmicutes.c__Clostridia.o__Eubacteriales.f__Clostridiaceae.g__GGB3175.s__GGB3175_SGB4191.t__SGB4191	F20D5N3_eicosapentaenoic_EPA	F20D5N3_eicosapentaenoic_EPA	0.0863746	0.0162143	50	18	2.91113e-06	0.00015332
k__Bacteria.p__Firmicutes.c__Clostridia.o__Eubacteriales.f__Clostridiaceae.g__GGB3175.s__GGB3175_SGB4191.t__SGB4191	F22D5N3_docosapentaenoic	F22D5N3_docosapentaenoic	0.180873	0.0319122	50	18	9.0862e-07	4.7854e-05
k__Bacteria.p__Firmicutes.c__Clostridia.o__Eubacteriales.f__Clostridiaceae.g__GGB3175.s__GGB3175_SGB4191.t__SGB4191	F22D6N3_docosahexaenoic	F22D6N3_docosahexaenoic	0.0797841	0.0176353	50	18	4.25537e-05	0.00224116
k__Bacteria.p__Firmicutes.c__Clostridia.o__Eubacteriales.f__Clostridiaceae.g__GGB3175.s__GGB3175_SGB4191.t__SGB4191	IL1b	IL1b	0.00694059	0.00231397	50	18	0.00431591	0.0362589
k__Bacteria.p__Firmicutes.c__Clostridia.o__Eubacteriales.f__Clostridiaceae.g__GGB3175.s__GGB3175_SGB4191.t__SGB4191	Seafood_high_in_LC_N.3	Seafood_high_in_LC_N.3	0.068063	0.0158043	50	18	8.61227e-05	0.0045358
k__Bacteria.p__Firmicutes.c__Clostridia.o__Eubacteriales.f__Clostridiaceae.g__GGB3175.s__GGB3175_SGB4191.t__SGB4191	Status	Case	-0.0526688	0.0127923	50	18	0.000150134	0.00536683
k__Bacteria.p__Firmicutes.c__Clostridia.o__Eubacteriales.f__Clostridiaceae.g__GGB3175.s__GGB3175_SGB4191.t__SGB4191	Very_long_chain_N3_fatty_acids	Very_long_chain_N3_fatty_acids	0.0369158	0.00683822	50	18	2.28315e-06	0.000120246
k__Bacteria.p__Firmicutes.c__Clostridia.o__Eubacteriales.f__Eubacteriaceae.g__Eubacterium.s__Eubacterium_ramulus	hsCRP	hsCRP	0.0020935	0.00075967	50	31	0.00830572	0.185116
k__Bacteria.p__Firmicutes.c__Clostridia.o__Eubacteriales.f__Eubacteriaceae.g__Eubacterium.s__Eubacterium_ramulus	Status	Case	0.0174792	0.00732442	50	31	0.0210035	0.0345198
k__Bacteria.p__Firmicutes.c__Clostridia.o__Eubacteriales.f__Eubacteriaceae.g__Eubacterium.s__Eubacterium_ramulus.t__SGB4959	hsCRP	hsCRP	0.00215086	0.000693572	50	27	0.00325542	0.171452
k__Bacteria.p__Firmicutes.c__Clostridia.o__Eubacteriales.f__Eubacteriaceae.g__Eubacterium.s__Eubacterium_ramulus.t__SGB4959	Status	Case	0.0153756	0.00688642	50	27	0.0302657	0.0370696
k__Bacteria.p__Firmicutes.c__Clostridia.o__Eubacteriales.f__Eubacteriales_Family_XIII_Incertae_Sedis	Fat_as_poly	Fat_as_poly	-0.000871606	0.00042515	50	30	0.0462064	0.169782
k__Bacteria.p__Firmicutes.c__Clostridia.o__Eubacteriales.f__Eubacteriales_Family_XIII_Incertae_Sedis	kJ_from_carbohydrate	kJ_from_carbohydrate	0.000770855	0.000287903	50	30	0.0102487	0.177895
k__Bacteria.p__Firmicutes.c__Clostridia.o__Eubacteriales.f__Eubacteriales_Family_XIII_Incertae_Sedis	MP	MP	-0.00124118	0.000472756	50	30	0.0117109	0.0841058
k__Bacteria.p__Firmicutes.c__Clostridia.o__Eubacteriales.f__Eubacteriales_Family_XIII_Incertae_Sedis	Status	Case	0.0124363	0.00462797	50	30	0.00987124	0.0213651
k__Bacteria.p__Firmicutes.c__Clostridia.o__Eubacteriales.f__Eubacteriales_Family_XIII_Incertae_Sedis	TOTAL_food_count	TOTAL_food_count	-0.000941498	0.000374292	50	30	0.0154454	0.106799
k__Bacteria.p__Firmicutes.c__Clostridia.o__Eubacteriales.f__Eubacteriales_Family_XIII_Incertae_Sedis.g__Mogibacterium.s__Mogibacterium_sp_BX12	Caffeine	Caffeine	2.1241e-05	5.00099e-06	50	12	0.000104151	0.00822794
k__Bacteria.p__Firmicutes.c__Clostridia.o__Eubacteriales.f__Eubacteriales_Family_XIII_Incertae_Sedis.g__Mogibacterium.s__Mogibacterium_sp_BX12	Status	Case	0.00395682	0.00170051	50	12	0.0242407	0.0345198
k__Bacteria.p__Firmicutes.c__Clostridia.o__Eubacteriales.f__Eubacteriales_Family_XIII_Incertae_Sedis.g__Mogibacterium.s__Mogibacterium_sp_BX12.t__SGB14854	Caffeine	Caffeine	2.1241e-05	5.00099e-06	50	12	0.000104151	0.00822794
k__Bacteria.p__Firmicutes.c__Clostridia.o__Eubacteriales.f__Eubacteriales_Family_XIII_Incertae_Sedis.g__Mogibacterium.s__Mogibacterium_sp_BX12.t__SGB14854	Status	Case	0.00395682	0.00170051	50	12	0.0242407	0.0345198
k__Bacteria.p__Firmicutes.c__Clostridia.o__Eubacteriales.f__Eubacteriales_unclassified.g__Eubacteriales_unclassified.s__Clostridiales_bacterium.t__SGB15143	IL1b	IL1b	0.00175278	0.000578169	50	32	0.00394963	0.0362589
k__Bacteria.p__Firmicutes.c__Clostridia.o__Eubacteriales.f__Eubacteriales_unclassified.g__Eubacteriales_unclassified.s__Clostridiales_bacterium.t__SGB15143	Status	Case	-0.0095751	0.00358202	50	32	0.0102386	0.0218608
k__Bacteria.p__Firmicutes.c__Clostridia.o__Eubacteriales.f__Lachnospiraceae	Status	Case	0.0748729	0.0319522	50	50	0.0233059	0.0345198
k__Bacteria.p__Firmicutes.c__Clostridia.o__Eubacteriales.f__Lachnospiraceae.g__Aerobutyricum	Status	Case	0.0309493	0.0118802	50	44	0.0121924	0.0253475
k__Bacteria.p__Firmicutes.c__Clostridia.o__Eubacteriales.f__Lachnospiraceae.g__Aerobutyricum.s__Aerobutyricum_hallii	Status	Case	0.0339046	0.0118242	50	41	0.00613079	0.0186746
k__Bacteria.p__Firmicutes.c__Clostridia.o__Eubacteriales.f__Lachnospiraceae.g__Aerobutyricum.s__Aerobutyricum_hallii.t__SGB4532	Status	Case	0.0339046	0.0118242	50	41	0.00613079	0.0186746
k__Bacteria.p__Firmicutes.c__Clostridia.o__Eubacteriales.f__Lachnospiraceae.g__Aerostipes	IL1b	IL1b	-0.00383958	0.00194141	50	48	0.0538394	0.189036
k__Bacteria.p__Firmicutes.c__Clostridia.o__Eubacteriales.f__Lachnospiraceae.g__Aerostipes	Status	Case	0.0356632	0.0107014	50	48	0.00166304	0.0128216
k__Bacteria.p__Firmicutes.c__Clostridia.o__Eubacteriales.f__Lachnospiraceae.g__Aerostipes.s__Aerostipes_hadrus	Status	Case	0.0316247	0.0113011	50	47	0.00737287	0.0204498
k__Bacteria.p__Firmicutes.c__Clostridia.o__Eubacteriales.f__Lachnospiraceae.g__Aerostipes.s__Aerostipes_hadrus.t__SGB4540_group	Status	Case	0.0320649	0.0115913	50	46	0.00802584	0.0204498
k__Bacteria.p__Firmicutes.c__Clostridia.o__Eubacteriales.f__Lachnospiraceae.g__Blautia	Fat_as_saturated	Fat_as_saturated	0.0021456	0.00106976	50	50	0.0509257	0.182869
k__Bacteria.p__Firmicutes.c__Clostridia.o__Eubacteriales.f__Lachnospiraceae.g__Blautia	CK18	CK18	7.62213e-05	2.06379e-05	50	50	0.000575975	0.0303347
k__Bacteria.p__Firmicutes.c__Clostridia.o__Eubacteriales.f__Lachnospiraceae.g__Blautia	PROTEIN_FOODS	PROTEIN_FOODS	-0.0161991	0.00781073	50	50	0.0437081	0.197311
k__Bacteria.p__Firmicutes.c__Clostridia.o__Eubacteriales.f__Lachnospiraceae.g__Blautia	Status	Case	0.0801052	0.0183423	50	50	6.68518e-05	0.00536683
k__Bacteria.p__Firmicutes.c__Clostridia.o__Eubacteriales.f__Lachnospiraceae.g__Blautia.s__Blautia_caecimuris	CK18	CK18	2.98625e-05	1.05054e-05	50	13	0.00660086	0.148991
k__Bacteria.p__Firmicutes.c__Clostridia.o__Eubacteriales.f__Lachnospiraceae.g__Blautia.s__Blautia_caecimuris	Free_Sugars	Free_Sugars	0.000448455	0.000131808	50	13	0.00139244	0.0733352
k__Bacteria.p__Firmicutes.c__Clostridia.o__Eubacteriales.f__Lachnospiraceae.g__Blautia.s__Blautia_caecimuris	Fructose	Fructose	0.00195042	0.000447853	50	13	7.36835e-05	0.005821
k__Bacteria.p__Firmicutes.c__Clostridia.o__Eubacteriales.f__Lachnospiraceae.g__Blautia.s__Blautia_caecimuris	Milk	Milk	0.00890966	0.0029006	50	13	0.00356911	0.187973
k__Bacteria.p__Firmicutes.c__Clostridia.o__Eubacteriales.f__Lachnospiraceae.g__Blautia.s__Blautia_caecimuris	MP	MP	-0.00283256	0.000996279	50	13	0.00664171	0.0582508
k__Bacteria.p__Firmicutes.c__Clostridia.o__Eubacteriales.f__Lachnospiraceae.g__Blautia.s__Blautia_caecimuris	Status	Case	0.0267627	0.00979295	50	13	0.00876353	0.0204498
k__Bacteria.p__Firmicutes.c__Clostridia.o__Eubacteriales.f__Lachnospiraceae.g__Blautia.s__Blautia_caecimuris	Sugars	Sugars	0.00034097	8.75734e-05	50	13	0.000317434	0.0167182
k__Bacteria.p__Firmicutes.c__Clostridia.o__Eubacteriales.f__Lachnospiraceae.g__Blautia.s__Blautia_caecimuris	TOTAL_food_count	TOTAL_food_count	-0.00244148	0.000770777	50	13	0.0027301	0.0537295
k__Bacteria.p__Firmicutes.c__Clostridia.o__Eubacteriales.f__Lachnospiraceae.g__Blautia.s__Blautia_caecimuris.t__SGB4862	CK18	CK18	2.98625e-05	1.05054e-05	50	13	0.00660086	0.148991
k__Bacteria.p__Firmicutes.c__Clostridia.o__Eubacteriales.f__Lachnospiraceae.g__Blautia.s__Blautia_caecimuris.t__SGB4862	Free_Sugars	Free_Sugars	0.000448455	0.000131808	50	13	0.00139244	0.0733352
k__Bacteria.p__Firmicutes.c__Clostridia.o__Eubacteriales.f__Lachnospiraceae.g__Blautia.s__Blautia_caecimuris.t__SGB4862	Fructose	Fructose	0.00195042	0.000447853	50	13	7.36835e-05	0.005821
k__Bacteria.p__Firmicutes.c__Clostridia.o__Eubacteriales.f__Lachnospiraceae.g__Blautia.s__Blautia_caecimuris.t__SGB4862	Milk	Milk	0.00890966	0.0029006	50	13	0.00356911	0.187973
k__Bacteria.p__Firmicutes.c__Clostridia.o__Eubacteriales.f__Lachnospiraceae.g__Blautia.s__Blautia_caecimuris.t__SGB4862	MP	MP	-0.00283256	0.000996279	50	13	0.00664171	0.0582508
k__Bacteria.p__Firmicutes.c__Clostridia.o__Eubacteriales.f__Lachnospiraceae.g__Blautia.s__Blautia_caecimuris.t__SGB4862	Status	Case	0.0267627	0.00979295	50	13	0.00876353	0.0204498
k__Bacteria.p__Firmicutes.c__Clostridia.o__Eubacteriales.f__Lachnospiraceae.g__Blautia.s__Blautia_caecimuris.t__SGB4862	Sugars	Sugars	0.00034097	8.75734e-05	50	13	0.000317434	0.0167182
k__Bacteria.p__Firmicutes.c__Clostridia.o__Eubacteriales.f__Lachnospiraceae.g__Blautia.s__Blautia_caecimuris.t__SGB4862	TOTAL_food_count	TOTAL_food_count	-0.00244148	0.000770777	50	13	0.0027301	0.0537295
k__Bacteria.p__Firmicutes.c__Clostridia.o__Eubacteriales.f__Lachnospiraceae.g__Blautia.s__Blautia_wexlerae	CK18	CK18	7.19766e-05	1.89453e-05	50	50	0.000416439	0.0303347
k__Bacteria.p__Firmicutes.c__Clostridia.o__Eubacteriales.f__Lachnospiraceae.g__Blautia.s__Blautia_wexlerae	Status	Case	0.0697477	0.0173446	50	50	0.000203804	0.00536683
k__Bacteria.p__Firmicutes.c__Clostridia.o__Eubacteriales.f__Lachnospiraceae.g__Blautia.s__Blautia_wexlerae.t__SGB4837	CK18	CK18	7.22299e-05	1.88711e-05	50	50	0.00038154	0.0303347
k__Bacteria.p__Firmicutes.c__Clostridia.o__Eubacteriales.f__Lachnospiraceae.g__Blautia.s__Blautia_wexlerae.t__SGB4837	Status	Case	0.069908	0.0172793	50	50	0.000188565	0.00536683
k__Bacteria.p__Firmicutes.c__Clostridia.o__Eubacteriales.f__Lachnospiraceae.g__Coprococcus	Monounsaturated_fat	Monounsaturated_fat	0.00170531	0.000418731	50	44	0.000181441	0.0120822
k__Bacteria.p__Firmicutes.c__Clostridia.o__Eubacteriales.f__Lachnospiraceae.g__Coprococcus	Dark_green_vegetables	Dark_green_vegetables	0.0555904	0.019168	50	44	0.00570178	0.083171
k__Bacteria.p__Firmicutes.c__Clostridia.o__Eubacteriales.f__Lachnospiraceae.g__Coprococcus	Dietary_fibre	Dietary_fibre	0.0028795	0.00103082	50	44	0.00757685	0.0798095
k__Bacteria.p__Firmicutes.c__Clostridia.o__Eubacteriales.f__Lachnospiraceae.g__Coprococcus	F18D2CN6_linoleic	F18D2CN6_linoleic	0.00467397	0.00150691	50	44	0.00328323	0.0741073
k__Bacteria.p__Firmicutes.c__Clostridia.o__Eubacteriales.f__Lachnospiraceae.g__Coprococcus	kJ_from_carbohydrate	kJ_from_carbohydrate	-0.00373925	0.00130611	50	44	0.00630112	0.124447
k__Bacteria.p__Firmicutes.c__Clostridia.o__Eubacteriales.f__Lachnospiraceae.g__Coprococcus	kJ_from_fat	kJ_from_fat	0.00423802	0.0011962	50	44	0.000920408	0.0727123
k__Bacteria.p__Firmicutes.c__Clostridia.o__Eubacteriales.f__Lachnospiraceae.g__Coprococcus	MP	MP	0.00464867	0.00221845	50	44	0.041663	0.155238
k__Bacteria.p__Firmicutes.c__Clostridia.o__Eubacteriales.f__Lachnospiraceae.g__Coprococcus	nuts_Seeds	nuts_Seeds	0.0257573	0.00953464	50	44	0.009634	0.0761086
k__Bacteria.p__Firmicutes.c__Clostridia.o__Eubacteriales.f__Lachnospiraceae.g__Coprococcus	OIL_EQUIVALENTS	OIL_EQUIVALENTS	0.00435225	0.001472	50	44	0.00489368	0.0515467
k__Bacteria.p__Firmicutes.c__Clostridia.o__Eubacteriales.f__Lachnospiraceae.g__Coprococcus	PROTEIN_FOODS	PROTEIN_FOODS	0.0225827	0.00789788	50	44	0.0063611	0.0957282
k__Bacteria.p__Firmicutes.c__Clostridia.o__Eubacteriales.f__Lachnospiraceae.g__Coprococcus	Status	Case	-0.0488652	0.0214825	50	44	0.0274345	0.0355299
k__Bacteria.p__Firmicutes.c__Clostridia.o__Eubacteriales.f__Lachnospiraceae.g__Coprococcus	Total_fat	Total_fat	0.00077345	0.000211848	50	44	0.000666065	0.0348574
k__Bacteria.p__Firmicutes.c__Clostridia.o__Eubacteriales.f__Lachnospiraceae.g__Coprococcus	TOTAL_food_count	TOTAL_food_count	0.00410094	0.00172559	50	44	0.0216938	0.126949
k__Bacteria.p__Firmicutes.c__Clostridia.o__Eubacteriales.f__Lachnospiraceae.g__Coprococcus	Polyunsaturated_fat	Polyunsaturated_fat	0.0038987	0.00133419	50	44	0.00537373	0.0653115
k__Bacteria.p__Firmicutes.c__Clostridia.o__Eubacteriales.f__Lachnospiraceae.g__Coprococcus.s__Coprococcus_eutactus	Monounsaturated_fat	Monounsaturated_fat	0.00184772	0.000462176	50	28	0.000229409	0.0120822
k__Bacteria.p__Firmicutes.c__Clostridia.o__Eubacteriales.f__Lachnospiraceae.g__Coprococcus.s__Coprococcus_eutactus	Dark_green_vegetables	Dark_green_vegetables	0.0519401	0.0215802	50	28	0.020163	0.113777
k__Bacteria.p__Firmicutes.c__Clostridia.o__Eubacteriales.f__Lachnospiraceae.g__Coprococcus.s__Coprococcus_eutactus	Dietary_fibre	Dietary_fibre	0.00335623	0.00112012	50	28	0.00439247	0.0533854
k__Bacteria.p__Firmicutes.c__Clostridia.o__Eubacteriales.f__Lachnospiraceae.g__Coprococcus.s__Coprococcus_eutactus	F18D2CN6_linoleic	F18D2CN6_linoleic	0.00567534	0.00161634	50	28	0.00101112	0.0556106
k__Bacteria.p__Firmicutes.c__Clostridia.o__Eubacteriales.f__Lachnospiraceae.g__Coprococcus.s__Coprococcus_eutactus	kJ_from_fat	kJ_from_fat	0.00406512	0.00135583	50	28	0.00436925	0.172586
k__Bacteria.p__Firmicutes.c__Clostridia.o__Eubacteriales.f__Lachnospiraceae.g__Coprococcus.s__Coprococcus_eutactus	nuts_Seeds	nuts_Seeds	0.0274138	0.0105238	50	28	0.0123361	0.0812126
k__Bacteria.p__Firmicutes.c__Clostridia.o__Eubacteriales.f__Lachnospiraceae.g__Coprococcus.s__Coprococcus_eutactus	OIL_EQUIVALENTS	OIL_EQUIVALENTS	0.00499242	0.0016029	50	28	0.00316708	0.0416999
k__Bacteria.p__Firmicutes.c__Clostridia.o__Eubacteriales.f__Lachnospiraceae.g__Coprococcus.s__Coprococcus_eutactus	PROTEIN_FOODS	PROTEIN_FOODS	0.0200289	0.00893953	50	28	0.0299307	0.176604
k__Bacteria.p__Firmicutes.c__Clostridia.o__Eubacteriales.f__Lachnospiraceae.g__Coprococcus.s__Coprococcus_eutactus	Status	Case	-0.0666423	0.0229743	50	28	0.00560311	0.0186746
k__Bacteria.p__Firmicutes.c__Clostridia.o__Eubacteriales.f__Lachnospiraceae.g__Coprococcus.s__Coprococcus_eutactus	Total_fat	Total_fat	0.000883367	0.000229948	50	28	0.000372644	0.0294388
k__Bacteria.p__Firmicutes.c__Clostridia.o__Eubacteriales.f__Lachnospiraceae.g__Coprococcus.s__Coprococcus_eutactus	TOTAL_food_count	TOTAL_food_count	0.00412691	0.00191404	50	28	0.0363374	0.173979
k__Bacteria.p__Firmicutes.c__Clostridia.o__Eubacteriales.f__Lachnospiraceae.g__Coprococcus.s__Coprococcus_eutactus	Polyunsaturated_fat	Polyunsaturated_fat	0.004788	0.00143109	50	28	0.00164151	0.0452024
k__Bacteria.p__Firmicutes.c__Clostridia.o__Eubacteriales.f__Lachnospiraceae.g__Coprococcus.s__Coprococcus_eutactus.t__SGB5121	Monounsaturated_fat	Monounsaturated_fat	0.0016323	0.000341139	50	15	1.80269e-05	0.00284825
k__Bacteria.p__Firmicutes.c__Clostridia.o__Eubacteriales.f__Lachnospiraceae.g__Coprococcus.s__Coprococcus_eutactus.t__SGB5121	Dietary_fibre	Dietary_fibre	0.00205718	0.000903369	50	15	0.0274691	0.176365
k__Bacteria.p__Firmicutes.c__Clostridia.o__Eubacteriales.f__Lachnospiraceae.g__Coprococcus.s__Coprococcus_eutactus.t__SGB5121	F18D2CN6_linoleic	F18D2CN6_linoleic	0.00409701	0.0012811	50	15	0.00250486	0.0659614
k__Bacteria.p__Firmicutes.c__Clostridia.o__Eubacteriales.f__Lachnospiraceae.g__Coprococcus.s__Coprococcus_eutactus.t__SGB5121	kJ_from_carbohydrate	kJ_from_carbohydrate	-0.00320158	0.0011161	50	15	0.00620656	0.124447
k__Bacteria.p__Firmicutes.c__Clostridia.o__Eubacteriales.f__Lachnospiraceae.g__Coprococcus.s__Coprococcus_eutactus.t__SGB5121	kJ_from_fat	kJ_from_fat	0.00378208	0.00100985	50	15	0.000500647	0.0727123
k__Bacteria.p__Firmicutes.c__Clostridia.o__Eubacteriales.f__Lachnospiraceae.g__Coprococcus.s__Coprococcus_eutactus.t__SGB5121	MP	MP	0.00403833	0.0018933	50	15	0.0382962	0.155238
k__Bacteria.p__Firmicutes.c__Clostridia.o__Eubacteriales.f__Lachnospiraceae.g__Coprococcus.s__Coprococcus_eutactus.t__SGB5121	nuts_Seeds	nuts_Seeds	0.0261185	0.00788227	50	15	0.00180106	0.031206
k__Bacteria.p__Firmicutes.c__Clostridia.o__Eubacteriales.f__Lachnospiraceae.g__Coprococcus.s__Coprococcus_eutactus.t__SGB5121	OIL_EQUIVALENTS	OIL_EQUIVALENTS	0.00404803	0.00123603	50	15	0.00201194	0.0288988
k__Bacteria.p__Firmicutes.c__Clostridia.o__Eubacteriales.f__Lachnospiraceae.g__Coprococcus.s__Coprococcus_eutactus.t__SGB5121	PROTEIN_FOODS	PROTEIN_FOODS	0.0159104	0.00694062	50	15	0.0265091	0.176604
k__Bacteria.p__Firmicutes.c__Clostridia.o__Eubacteriales.f__Lachnospiraceae.g__Coprococcus.s__Coprococcus_eutactus.t__SGB5121	Status	Case	-0.0435743	0.0184101	50	15	0.0220207	0.0345198
k__Bacteria.p__Firmicutes.c__Clostridia.o__Eubacteriales.f__Lachnospiraceae.g__Coprococcus.s__Coprococcus_eutactus.t__SGB5121	Total_fat	Total_fat	0.000742088	0.00017413	50	15	9.94771e-05	0.0157174
k__Bacteria.p__Firmicutes.c__Clostridia.o__Eubacteriales.f__Lachnospiraceae.g__Coprococcus.s__Coprococcus_eutactus.t__SGB5121	Polyunsaturated_fat	Polyunsaturated_fat	0.00348771	0.0011303	50	15	0.00343309	0.0452024
k__Bacteria.p__Firmicutes.c__Clostridia.o__Eubacteriales.f__Lachnospiraceae.g__Dorea	hsCRP	hsCRP	0.00351585	0.0010093	50	48	0.00108168	0.0854528
k__Bacteria.p__Firmicutes.c__Clostridia.o__Eubacteriales.f__Lachnospiraceae.g__Dorea	Status	Case	0.0326514	0.00966671	50	48	0.00145751	0.0127937
k__Bacteria.p__Firmicutes.c__Clostridia.o__Eubacteriales.f__Lachnospiraceae.g__Dorea.s__Dorea_formicigenerans	Status	Case	0.022108	0.00623245	50	47	0.000881429	0.00928439
k__Bacteria.p__Firmicutes.c__Clostridia.o__Eubacteriales.f__Lachnospiraceae.g__Dorea.s__Dorea_formicigenerans.t__SGB4575	Status	Case	0.022108	0.00623245	50	47	0.000881429	0.00928439
k__Bacteria.p__Firmicutes.c__Clostridia.o__Eubacteriales.f__Lachnospiraceae.g__Dorea.s__Dorea_sp_AF36_15AT	Status	Case	0.0129785	0.00461006	50	34	0.00704898	0.0202498
k__Bacteria.p__Firmicutes.c__Clostridia.o__Eubacteriales.f__Lachnospiraceae.g__Dorea.s__Dorea_sp_AF36_15AT.t__SGB4552	Status	Case	0.0129785	0.00461006	50	34	0.00704898	0.0202498
k__Bacteria.p__Firmicutes.c__Clostridia.o__Eubacteriales.f__Lachnospiraceae.g__Mediterraneibacter	Fat_as_saturated	Fat_as_saturated	0.00247426	0.000720529	50	50	0.00128809	0.0290739
k__Bacteria.p__Firmicutes.c__Clostridia.o__Eubacteriales.f__Lachnospiraceae.g__Mediterraneibacter	CK18	CK18	4.62124e-05	1.50434e-05	50	50	0.00353168	0.139502
k__Bacteria.p__Firmicutes.c__Clostridia.o__Eubacteriales.f__Lachnospiraceae.g__Mediterraneibacter	Dietary_fibre	Dietary_fibre	-0.00169733	0.000690291	50	50	0.0177607	0.149728
k__Bacteria.p__Firmicutes.c__Clostridia.o__Eubacteriales.f__Lachnospiraceae.g__Mediterraneibacter	Fat_as_poly	Fat_as_poly	-0.00410866	0.00113856	50	50	0.000769327	0.0495376
k__Bacteria.p__Firmicutes.c__Clostridia.o__Eubacteriales.f__Lachnospiraceae.g__Mediterraneibacter	Free_Sugars	Free_Sugars	0.000594172	0.000189482	50	50	0.00298503	0.0977899
k__Bacteria.p__Firmicutes.c__Clostridia.o__Eubacteriales.f__Lachnospiraceae.g__Mediterraneibacter	Kj_from_fibre	Kj_from_fibre	-0.0276753	0.00862806	50	50	0.00243808	0.0611781
k__Bacteria.p__Firmicutes.c__Clostridia.o__Eubacteriales.f__Lachnospiraceae.g__Mediterraneibacter	MP	MP	-0.00478639	0.0013567	50	50	0.0009622	0.021355
k__Bacteria.p__Firmicutes.c__Clostridia.o__Eubacteriales.f__Lachnospiraceae.g__Mediterraneibacter	Status	Case	0.0403951	0.0140923	50	50	0.00614606	0.0186746
k__Bacteria.p__Firmicutes.c__Clostridia.o__Eubacteriales.f__Lachnospiraceae.g__Mediterraneibacter	TOTAL_food_count	TOTAL_food_count	-0.00349532	0.00108843	50	50	0.00241226	0.0537295
k__Bacteria.p__Firmicutes.c__Clostridia.o__Eubacteriales.f__Lachnospiraceae.g__Mediterraneibacter	Wholegrain_dry	Wholegrain_dry	-0.000328409	0.000116643	50	50	0.00714724	0.0797417
k__Bacteria.p__Firmicutes.c__Clostridia.o__Eubacteriales.f__Lachnospiraceae.g__Mediterraneibacter	Wholegrains	Wholegrains	-0.0146848	0.00598379	50	50	0.017969	0.174862
k__Bacteria.p__Firmicutes.c__Clostridia.o__Eubacteriales.f__Lachnospiraceae.g__Mediterraneibacter.s__Ruminococcus_torques	Fat_as_saturated	Fat_as_saturated	0.00259844	0.000769496	50	46	0.0015207	0.0300338
k__Bacteria.p__Firmicutes.c__Clostridia.o__Eubacteriales.f__Lachnospiraceae.g__Mediterraneibacter.s__Ruminococcus_torques	Dietary_fibre	Dietary_fibre	-0.00201107	0.000690961	50	46	0.00554483	0.0625774
k__Bacteria.p__Firmicutes.c__Clostridia.o__Eubacteriales.f__Lachnospiraceae.g__Mediterraneibacter.s__Ruminococcus_torques	F20D5N3_eicosapentaenoic_EPA	F20D5N3_eicosapentaenoic_EPA	-0.0460487	0.0215297	50	46	0.0377901	0.192608
k__Bacteria.p__Firmicutes.c__Clostridia.o__Eubacteriales.f__Lachnospiraceae.g__Mediterraneibacter.s__Ruminococcus_torques	Fat_as_poly	Fat_as_poly	-0.00421483	0.00122414	50	46	0.00125412	0.0495376
k__Bacteria.p__Firmicutes.c__Clostridia.o__Eubacteriales.f__Lachnospiraceae.g__Mediterraneibacter.s__Ruminococcus_torques	Kj_from_fibre	Kj_from_fibre	-0.0285303	0.00882205	50	46	0.00226202	0.0611781
k__Bacteria.p__Firmicutes.c__Clostridia.o__Eubacteriales.f__Lachnospiraceae.g__Mediterraneibacter.s__Ruminococcus_torques	MP	MP	-0.00348821	0.00147915	50	46	0.0226676	0.137749
k__Bacteria.p__Firmicutes.c__Clostridia.o__Eubacteriales.f__Lachnospiraceae.g__Mediterraneibacter.s__Ruminococcus_torques	OIL_EQUIVALENTS	OIL_EQUIVALENTS	-0.00270166	0.00100711	50	46	0.0101148	0.0998288
k__Bacteria.p__Firmicutes.c__Clostridia.o__Eubacteriales.f__Lachnospiraceae.g__Mediterraneibacter.s__Ruminococcus_torques	Status	Case	0.0356962	0.0146404	50	46	0.0185122	0.0340108
k__Bacteria.p__Firmicutes.c__Clostridia.o__Eubacteriales.f__Lachnospiraceae.g__Mediterraneibacter.s__Ruminococcus_torques	TOTAL_food_count	TOTAL_food_count	-0.00273308	0.00116551	50	46	0.0233989	0.132036
k__Bacteria.p__Firmicutes.c__Clostridia.o__Eubacteriales.f__Lachnospiraceae.g__Mediterraneibacter.s__Ruminococcus_torques	Wholegrain_dry	Wholegrain_dry	-0.000306017	0.000121203	50	46	0.0150873	0.0916844
k__Bacteria.p__Firmicutes.c__Clostridia.o__Eubacteriales.f__Lachnospiraceae.g__Mediterraneibacter.s__Ruminococcus_torques	Wholegrains	Wholegrains	-0.0164713	0.0060469	50	46	0.00908844	0.174862
k__Bacteria.p__Firmicutes.c__Clostridia.o__Eubacteriales.f__Oscillospiraceae.g__Dysosmobacter.s__Dysosmobacter_sp_BX15	Fat_as_saturated	Fat_as_saturated	-0.00134502	0.000616315	50	33	0.034344	0.147946
k__Bacteria.p__Firmicutes.c__Clostridia.o__Eubacteriales.f__Oscillospiraceae.g__Dysosmobacter.s__Dysosmobacter_sp_BX15	Fat_as_poly	Fat_as_poly	0.00214818	0.000984377	50	33	0.0343499	0.135682
k__Bacteria.p__Firmicutes.c__Clostridia.o__Eubacteriales.f__Oscillospiraceae.g__Dysosmobacter.s__Dysosmobacter_sp_BX15	Status	Case	-0.0277884	0.0118226	50	33	0.0229079	0.0345198
k__Bacteria.p__Firmicutes.c__Clostridia.o__Eubacteriales.f__Oscillospiraceae.g__Dysosmobacter.s__Dysosmobacter_sp_BX15.t__SGB15053	Fat_as_saturated	Fat_as_saturated	-0.00134502	0.000616315	50	33	0.034344	0.147946
k__Bacteria.p__Firmicutes.c__Clostridia.o__Eubacteriales.f__Oscillospiraceae.g__Dysosmobacter.s__Dysosmobacter_sp_BX15.t__SGB15053	Fat_as_poly	Fat_as_poly	0.00214818	0.000984377	50	33	0.0343499	0.135682
k__Bacteria.p__Firmicutes.c__Clostridia.o__Eubacteriales.f__Oscillospiraceae.g__Dysosmobacter.s__Dysosmobacter_sp_BX15.t__SGB15053	Status	Case	-0.0277884	0.0118226	50	33	0.0229079	0.0345198
k__Bacteria.p__Firmicutes.c__Clostridia.o__Eubacteriales.f__Oscillospiraceae.g__Faecalibacterium.s__Faecalibacterium_prausnitzii.t__SGB15326	Fat_as_saturated	Fat_as_saturated	-0.00102181	0.000491186	50	16	0.0432224	0.170728
k__Bacteria.p__Firmicutes.c__Clostridia.o__Eubacteriales.f__Oscillospiraceae.g__Faecalibacterium.s__Faecalibacterium_prausnitzii.t__SGB15326	Dark_green_vegetables	Dark_green_vegetables	0.0315471	0.00698218	50	16	4.33792e-05	0.00685391
k__Bacteria.p__Firmicutes.c__Clostridia.o__Eubacteriales.f__Oscillospiraceae.g__Faecalibacterium.s__Faecalibacterium_prausnitzii.t__SGB15326	Dietary_fibre	Dietary_fibre	0.00129477	0.000406012	50	16	0.00256994	0.0338376
k__Bacteria.p__Firmicutes.c__Clostridia.o__Eubacteriales.f__Oscillospiraceae.g__Faecalibacterium.s__Faecalibacterium_prausnitzii.t__SGB15326	F18D2CN6_linoleic	F18D2CN6_linoleic	0.00198593	0.000599125	50	16	0.00179513	0.056726
k__Bacteria.p__Firmicutes.c__Clostridia.o__Eubacteriales.f__Oscillospiraceae.g__Faecalibacterium.s__Faecalibacterium_prausnitzii.t__SGB15326	MP	MP	0.00201238	0.000886078	50	16	0.0278663	0.15148
k__Bacteria.p__Firmicutes.c__Clostridia.o__Eubacteriales.f__Oscillospiraceae.g__Faecalibacterium.s__Faecalibacterium_prausnitzii.t__SGB15326	nuts_Seeds	nuts_Seeds	0.00780033	0.00396696	50	16	0.0553123	0.194208
k__Bacteria.p__Firmicutes.c__Clostridia.o__Eubacteriales.f__Oscillospiraceae.g__Faecalibacterium.s__Faecalibacterium_prausnitzii.t__SGB15326	OIL_EQUIVALENTS	OIL_EQUIVALENTS	0.00193684	0.000579715	50	16	0.00166388	0.0262893
k__Bacteria.p__Firmicutes.c__Clostridia.o__Eubacteriales.f__Oscillospiraceae.g__Faecalibacterium.s__Faecalibacterium_prausnitzii.t__SGB15326	PROTEIN_FOODS	PROTEIN_FOODS	0.00789507	0.00324699	50	16	0.0189897	0.166687
k__Bacteria.p__Firmicutes.c__Clostridia.o__Eubacteriales.f__Oscillospiraceae.g__Faecalibacterium.s__Faecalibacterium_prausnitzii.t__SGB15326	Status	Case	-0.030365	0.00806759	50	16	0.000455971	0.00720434
k__Bacteria.p__Firmicutes.c__Clostridia.o__Eubacteriales.f__Oscillospiraceae.g__Faecalibacterium.s__Faecalibacterium_prausnitzii.t__SGB15326	TOTAL_food_count	TOTAL_food_count	0.00177766	0.000687587	50	16	0.0129624	0.106799
k__Bacteria.p__Firmicutes.c__Clostridia.o__Eubacteriales.f__Oscillospiraceae.g__Faecalibacterium.s__Faecalibacterium_prausnitzii.t__SGB15326	Polyunsaturated_fat	Polyunsaturated_fat	0.00175392	0.000524345	50	16	0.001645	0.0452024
k__Bacteria.p__Firmicutes.c__Clostridia.o__Eubacteriales.f__Oscillospiraceae.g__Faecalibacterium.s__Faecalibacterium_SGB15315	Monounsaturated_fat	Monounsaturated_fat	0.000366302	0.000124352	50	21	0.00504216	0.132777
k__Bacteria.p__Firmicutes.c__Clostridia.o__Eubacteriales.f__Oscillospiraceae.g__Faecalibacterium.s__Faecalibacterium_SGB15315	Alcohol	Alcohol	0.00203812	0.000485971	50	21	0.000123531	0.00216866
k__Bacteria.p__Firmicutes.c__Clostridia.o__Eubacteriales.f__Oscillospiraceae.g__Faecalibacterium.s__Faecalibacterium_SGB15315	ALCOHOLIC.DRINKS	ALCOHOLIC.DRINKS	0.0201212	0.00478391	50	21	0.000118856	0.00208658
k__Bacteria.p__Firmicutes.c__Clostridia.o__Eubacteriales.f__Oscillospiraceae.g__Faecalibacterium.s__Faecalibacterium_SGB15315	Dark_green_vegetables	Dark_green_vegetables	0.0141872	0.00539529	50	21	0.0115876	0.08322
k__Bacteria.p__Firmicutes.c__Clostridia.o__Eubacteriales.f__Oscillospiraceae.g__Faecalibacterium.s__Faecalibacterium_SGB15315	Dietary_fibre	Dietary_fibre	0.00100668	0.000271531	50	21	0.000561554	0.0236578
k__Bacteria.p__Firmicutes.c__Clostridia.o__Eubacteriales.f__Oscillospiraceae.g__Faecalibacterium.s__Faecalibacterium_SGB15315	F18D2CN6_linoleic	F18D2CN6_linoleic	0.00139752	0.000411209	50	21	0.00140786	0.0556106
k__Bacteria.p__Firmicutes.c__Clostridia.o__Eubacteriales.f__Oscillospiraceae.g__Faecalibacterium.s__Faecalibacterium_SGB15315	kJ_from_alcohol	kJ_from_alcohol	0.00618696	0.001648	50	21	0.00048707	0.00855079
k__Bacteria.p__Firmicutes.c__Clostridia.o__Eubacteriales.f__Oscillospiraceae.g__Faecalibacterium.s__Faecalibacterium_SGB15315	kJ_from_carbohydrate	kJ_from_carbohydrate	-0.0010462	0.000362029	50	21	0.00586264	0.124447
k__Bacteria.p__Firmicutes.c__Clostridia.o__Eubacteriales.f__Oscillospiraceae.g__Faecalibacterium.s__Faecalibacterium_SGB15315	MP	MP	0.00177687	0.00058886	50	21	0.00414481	0.0412479
k__Bacteria.p__Firmicutes.c__Clostridia.o__Eubacteriales.f__Oscillospiraceae.g__Faecalibacterium.s__Faecalibacterium_SGB15315	nuts_Seeds	nuts_Seeds	0.00994879	0.00244213	50	21	0.000180729	0.0035694
k__Bacteria.p__Firmicutes.c__Clostridia.o__Eubacteriales.f__Oscillospiraceae.g__Faecalibacterium.s__Faecalibacterium_SGB15315	OIL_EQUIVALENTS	OIL_EQUIVALENTS	0.00148975	0.00038785	50	21	0.000373275	0.0172158
k__Bacteria.p__Firmicutes.c__Clostridia.o__Eubacteriales.f__Oscillospiraceae.g__Faecalibacterium.s__Faecalibacterium_SGB15315	PROTEIN_FOODS	PROTEIN_FOODS	0.00866553	0.00200694	50	21	8.30842e-05	0.00656366
k__Bacteria.p__Firmicutes.c__Clostridia.o__Eubacteriales.f__Oscillospiraceae.g__Faecalibacterium.s__Faecalibacterium_SGB15315	Status	Case	-0.0200019	0.00560534	50	21	0.000827201	0.00928439
k__Bacteria.p__Firmicutes.c__Clostridia.o__Eubacteriales.f__Oscillospiraceae.g__Faecalibacterium.s__Faecalibacterium_SGB15315	TOTAL_food_count	TOTAL_food_count	0.00146117	0.000459545	50	21	0.00263897	0.0537295
k__Bacteria.p__Firmicutes.c__Clostridia.o__Eubacteriales.f__Oscillospiraceae.g__Faecalibacterium.s__Faecalibacterium_SGB15315	Polyunsaturated_fat	Polyunsaturated_fat	0.00119359	0.000362821	50	21	0.00192876	0.0452024
k__Bacteria.p__Firmicutes.c__Clostridia.o__Eubacteriales.f__Oscillospiraceae.g__Faecalibacterium.s__Faecalibacterium_SGB15315.t__SGB15315	Monounsaturated_fat	Monounsaturated_fat	0.000366302	0.000124352	50	21	0.00504216	0.132777
k__Bacteria.p__Firmicutes.c__Clostridia.o__Eubacteriales.f__Oscillospiraceae.g__Faecalibacterium.s__Faecalibacterium_SGB15315.t__SGB15315	Alcohol	Alcohol	0.00203812	0.000485971	50	21	0.000123531	0.00216866
k__Bacteria.p__Firmicutes.c__Clostridia.o__Eubacteriales.f__Oscillospiraceae.g__Faecalibacterium.s__Faecalibacterium_SGB15315.t__SGB15315	ALCOHOLIC.DRINKS	ALCOHOLIC.DRINKS	0.0201212	0.00478391	50	21	0.000118856	0.00208658
k__Bacteria.p__Firmicutes.c__Clostridia.o__Eubacteriales.f__Oscillospiraceae.g__Faecalibacterium.s__Faecalibacterium_SGB15315.t__SGB15315	Dark_green_vegetables	Dark_green_vegetables	0.0141872	0.00539529	50	21	0.0115876	0.08322
k__Bacteria.p__Firmicutes.c__Clostridia.o__Eubacteriales.f__Oscillospiraceae.g__Faecalibacterium.s__Faecalibacterium_SGB15315.t__SGB15315	Dietary_fibre	Dietary_fibre	0.00100668	0.000271531	50	21	0.000561554	0.0236578
k__Bacteria.p__Firmicutes.c__Clostridia.o__Eubacteriales.f__Oscillospiraceae.g__Faecalibacterium.s__Faecalibacterium_SGB15315.t__SGB15315	F18D2CN6_linoleic	F18D2CN6_linoleic	0.00139752	0.000411209	50	21	0.00140786	0.0556106
k__Bacteria.p__Firmicutes.c__Clostridia.o__Eubacteriales.f__Oscillospiraceae.g__Faecalibacterium.s__Faecalibacterium_SGB15315.t__SGB15315	kJ_from_alcohol	kJ_from_alcohol	0.00618696	0.001648	50	21	0.00048707	0.00855079
k__Bacteria.p__Firmicutes.c__Clostridia.o__Eubacteriales.f__Oscillospiraceae.g__Faecalibacterium.s__Faecalibacterium_SGB15315.t__SGB15315	kJ_from_carbohydrate	kJ_from_carbohydrate	-0.0010462	0.000362029	50	21	0.00586264	0.124447
k__Bacteria.p__Firmicutes.c__Clostridia.o__Eubacteriales.f__Oscillospiraceae.g__Faecalibacterium.s__Faecalibacterium_SGB15315.t__SGB15315	MP	MP	0.00177687	0.00058886	50	21	0.00414481	0.0412479
k__Bacteria.p__Firmicutes.c__Clostridia.o__Eubacteriales.f__Oscillospiraceae.g__Faecalibacterium.s__Faecalibacterium_SGB15315.t__SGB15315	nuts_Seeds	nuts_Seeds	0.00994879	0.00244213	50	21	0.000180729	0.0035694
k__Bacteria.p__Firmicutes.c__Clostridia.o__Eubacteriales.f__Oscillospiraceae.g__Faecalibacterium.s__Faecalibacterium_SGB15315.t__SGB15315	OIL_EQUIVALENTS	OIL_EQUIVALENTS	0.00148975	0.00038785	50	21	0.000373275	0.0172158
k__Bacteria.p__Firmicutes.c__Clostridia.o__Eubacteriales.f__Oscillospiraceae.g__Faecalibacterium.s__Faecalibacterium_SGB15315.t__SGB15315	PROTEIN_FOODS	PROTEIN_FOODS	0.00866553	0.00200694	50	21	8.30842e-05	0.00656366
k__Bacteria.p__Firmicutes.c__Clostridia.o__Eubacteriales.f__Oscillospiraceae.g__Faecalibacterium.s__Faecalibacterium_SGB15315.t__SGB15315	Status	Case	-0.0200019	0.00560534	50	21	0.000827201	0.00928439
k__Bacteria.p__Firmicutes.c__Clostridia.o__Eubacteriales.f__Oscillospiraceae.g__Faecalibacterium.s__Faecalibacterium_SGB15315.t__SGB15315	TOTAL_food_count	TOTAL_food_count	0.00146117	0.000459545	50	21	0.00263897	0.0537295
k__Bacteria.p__Firmicutes.c__Clostridia.o__Eubacteriales.f__Oscillospiraceae.g__Faecalibacterium.s__Faecalibacterium_SGB15315.t__SGB15315	Polyunsaturated_fat	Polyunsaturated_fat	0.00119359	0.000362821	50	21	0.00192876	0.0452024
k__Bacteria.p__Firmicutes.c__Clostridia.o__Eubacteriales.f__Oscillospiraceae.g__Flavonifractor.s__Flavonifractor_plautii	MP	MP	-0.00193086	0.000728962	50	31	0.0110325	0.0830066
k__Bacteria.p__Firmicutes.c__Clostridia.o__Eubacteriales.f__Oscillospiraceae.g__Flavonifractor.s__Flavonifractor_plautii	nuts_Seeds	nuts_Seeds	-0.0072497	0.0032898	50	31	0.0325908	0.151451
k__Bacteria.p__Firmicutes.c__Clostridia.o__Eubacteriales.f__Oscillospiraceae.g__Flavonifractor.s__Flavonifractor_plautii	OIL_EQUIVALENTS	OIL_EQUIVALENTS	-0.0010682	0.000517793	50	31	0.0447858	0.189968
k__Bacteria.p__Firmicutes.c__Clostridia.o__Eubacteriales.f__Oscillospiraceae.g__Flavonifractor.s__Flavonifractor_plautii	PROTEIN_FOODS	PROTEIN_FOODS	-0.00588777	0.00275528	50	31	0.0379559	0.193453
k__Bacteria.p__Firmicutes.c__Clostridia.o__Eubacteriales.f__Oscillospiraceae.g__Flavonifractor.s__Flavonifractor_plautii	Status	Case	0.01633	0.00736187	50	31	0.0313072	0.0376391
k__Bacteria.p__Firmicutes.c__Clostridia.o__Eubacteriales.f__Oscillospiraceae.g__Flavonifractor.s__Flavonifractor_plautii	TOTAL_food_count	TOTAL_food_count	-0.00173999	0.000560328	50	31	0.00325038	0.0537295
k__Bacteria.p__Firmicutes.c__Clostridia.o__Eubacteriales.f__Oscillospiraceae.g__Flavonifractor.s__Flavonifractor_plautii.t__SGB15132	MP	MP	-0.00193086	0.000728962	50	31	0.0110325	0.0830066
k__Bacteria.p__Firmicutes.c__Clostridia.o__Eubacteriales.f__Oscillospiraceae.g__Flavonifractor.s__Flavonifractor_plautii.t__SGB15132	nuts_Seeds	nuts_Seeds	-0.0072497	0.0032898	50	31	0.0325908	0.151451
k__Bacteria.p__Firmicutes.c__Clostridia.o__Eubacteriales.f__Oscillospiraceae.g__Flavonifractor.s__Flavonifractor_plautii.t__SGB15132	OIL_EQUIVALENTS	OIL_EQUIVALENTS	-0.0010682	0.000517793	50	31	0.0447858	0.189968
k__Bacteria.p__Firmicutes.c__Clostridia.o__Eubacteriales.f__Oscillospiraceae.g__Flavonifractor.s__Flavonifractor_plautii.t__SGB15132	PROTEIN_FOODS	PROTEIN_FOODS	-0.00588777	0.00275528	50	31	0.0379559	0.193453
k__Bacteria.p__Firmicutes.c__Clostridia.o__Eubacteriales.f__Oscillospiraceae.g__Flavonifractor.s__Flavonifractor_plautii.t__SGB15132	Status	Case	0.01633	0.00736187	50	31	0.0313072	0.0376391
k__Bacteria.p__Firmicutes.c__Clostridia.o__Eubacteriales.f__Oscillospiraceae.g__Flavonifractor.s__Flavonifractor_plautii.t__SGB15132	TOTAL_food_count	TOTAL_food_count	-0.00173999	0.000560328	50	31	0.00325038	0.0537295
k__Bacteria.p__Firmicutes.c__Clostridia.o__Eubacteriales.f__Oscillospiraceae.g__GGB33928	Fat_as_poly	Fat_as_poly	0.000894932	0.000413285	50	23	0.0356955	0.137558
k__Bacteria.p__Firmicutes.c__Clostridia.o__Eubacteriales.f__Oscillospiraceae.g__GGB33928	IL1b	IL1b	0.00238903	0.000898804	50	23	0.0107086	0.0626651
k__Bacteria.p__Firmicutes.c__Clostridia.o__Eubacteriales.f__Oscillospiraceae.g__GGB33928	Milk_alternatives	Milk_alternatives	0.0900405	0.022782	50	23	0.000264514	0.0114961
k__Bacteria.p__Firmicutes.c__Clostridia.o__Eubacteriales.f__Oscillospiraceae.g__GGB33928	Soy_products	Soy_products	0.235375	0.0641078	50	23	0.000625977	0.077897
k__Bacteria.p__Firmicutes.c__Clostridia.o__Eubacteriales.f__Oscillospiraceae.g__GGB33928	Status	Case	-0.0145374	0.00528112	50	23	0.00831836	0.0204498
k__Bacteria.p__Firmicutes.c__Clostridia.o__Eubacteriales.f__Oscillospiraceae.g__GGB33928	Wholegrain_dry	Wholegrain_dry	0.000140323	3.5237e-05	50	23	0.000240875	0.00951456
k__Bacteria.p__Firmicutes.c__Clostridia.o__Eubacteriales.f__Oscillospiraceae.g__GGB9608	Monounsaturated_fat	Monounsaturated_fat	0.000251877	6.8304e-05	50	17	0.000596348	0.0235558
k__Bacteria.p__Firmicutes.c__Clostridia.o__Eubacteriales.f__Oscillospiraceae.g__GGB9608	Dark_green_vegetables	Dark_green_vegetables	0.0087844	0.00305522	50	17	0.00609687	0.083171
k__Bacteria.p__Firmicutes.c__Clostridia.o__Eubacteriales.f__Oscillospiraceae.g__GGB9608	Dietary_fibre	Dietary_fibre	0.000526593	0.000159573	50	17	0.0018727	0.0308176
k__Bacteria.p__Firmicutes.c__Clostridia.o__Eubacteriales.f__Oscillospiraceae.g__GGB9608	F18D2CN6_linoleic	F18D2CN6_linoleic	0.000844303	0.000232539	50	17	0.000707757	0.0556106
k__Bacteria.p__Firmicutes.c__Clostridia.o__Eubacteriales.f__Oscillospiraceae.g__GGB9608	kJ_from_carbohydrate	kJ_from_carbohydrate	-0.000555346	0.000210293	50	17	0.0112592	0.177895
k__Bacteria.p__Firmicutes.c__Clostridia.o__Eubacteriales.f__Oscillospiraceae.g__GGB9608	kJ_from_fat	kJ_from_fat	0.000608496	0.000195194	50	17	0.00314261	0.165511
k__Bacteria.p__Firmicutes.c__Clostridia.o__Eubacteriales.f__Oscillospiraceae.g__GGB9608	MP	MP	0.00101818	0.000337743	50	17	0.00417701	0.0412479
k__Bacteria.p__Firmicutes.c__Clostridia.o__Eubacteriales.f__Oscillospiraceae.g__GGB9608	nuts_Seeds	nuts_Seeds	0.00474939	0.00147601	50	17	0.00236895	0.031206
k__Bacteria.p__Firmicutes.c__Clostridia.o__Eubacteriales.f__Oscillospiraceae.g__GGB9608	OIL_EQUIVALENTS	OIL_EQUIVALENTS	0.000944504	0.000214344	50	17	6.23939e-05	0.00985824
k__Bacteria.p__Firmicutes.c__Clostridia.o__Eubacteriales.f__Oscillospiraceae.g__GGB9608	PROTEIN_FOODS	PROTEIN_FOODS	0.00377118	0.0012459	50	17	0.0040392	0.0709103
k__Bacteria.p__Firmicutes.c__Clostridia.o__Eubacteriales.f__Oscillospiraceae.g__GGB9608	Status	Case	-0.00904833	0.00335689	50	17	0.00966209	0.0212029
k__Bacteria.p__Firmicutes.c__Clostridia.o__Eubacteriales.f__Oscillospiraceae.g__GGB9608	Total_fat	Total_fat	0.000120642	3.39161e-05	50	17	0.000882466	0.0348574
k__Bacteria.p__Firmicutes.c__Clostridia.o__Eubacteriales.f__Oscillospiraceae.g__GGB9608	TOTAL_food_count	TOTAL_food_count	0.000794702	0.000266428	50	17	0.00455775	0.0537295
k__Bacteria.p__Firmicutes.c__Clostridia.o__Eubacteriales.f__Oscillospiraceae.g__GGB9608	VEGETABLES	VEGETABLES	0.00280089	0.000699324	50	17	0.000224247	0.035431
k__Bacteria.p__Firmicutes.c__Clostridia.o__Eubacteriales.f__Oscillospiraceae.g__GGB9608	Polyunsaturated_fat	Polyunsaturated_fat	0.000733791	0.00020438	50	17	0.000799043	0.0452024
k__Bacteria.p__Firmicutes.c__Clostridia.o__Eubacteriales.f__Oscillospiraceae.g__GGB9619	Alcohol	Alcohol	0.00113005	0.000203094	50	26	1.29614e-06	0.00020479
k__Bacteria.p__Firmicutes.c__Clostridia.o__Eubacteriales.f__Oscillospiraceae.g__GGB9619	ALCOHOLIC.DRINKS	ALCOHOLIC.DRINKS	0.0110838	0.00200681	50	26	1.49204e-06	0.000235742
k__Bacteria.p__Firmicutes.c__Clostridia.o__Eubacteriales.f__Oscillospiraceae.g__GGB9619	IL1b	IL1b	0.00131215	0.000477593	50	26	0.00849019	0.051666
k__Bacteria.p__Firmicutes.c__Clostridia.o__Eubacteriales.f__Oscillospiraceae.g__GGB9619	kJ_from_alcohol	kJ_from_alcohol	0.003855	0.000653386	50	26	4.08807e-07	6.45915e-05
k__Bacteria.p__Firmicutes.c__Clostridia.o__Eubacteriales.f__Oscillospiraceae.g__GGB9619	kJ_from_carbohydrate	kJ_from_carbohydrate	-0.000515273	0.000164201	50	26	0.00296595	0.124447
k__Bacteria.p__Firmicutes.c__Clostridia.o__Eubacteriales.f__Oscillospiraceae.g__GGB9619	Status	Case	-0.00866677	0.00276761	50	26	0.0029599	0.0150859
k__Bacteria.p__Firmicutes.c__Clostridia.o__Eubacteriales.f__Oscillospiraceae.g__GGB9619.s__GGB9619_SGB15066	Fat_as_saturated	Fat_as_saturated	-0.000215191	8.93427e-05	50	13	0.0201708	0.122576
k__Bacteria.p__Firmicutes.c__Clostridia.o__Eubacteriales.f__Oscillospiraceae.g__GGB9619.s__GGB9619_SGB15066	Dark_green_vegetables	Dark_green_vegetables	0.00300827	0.00148159	50	13	0.0481166	0.153072
k__Bacteria.p__Firmicutes.c__Clostridia.o__Eubacteriales.f__Oscillospiraceae.g__GGB9619.s__GGB9619_SGB15066	IL1b	IL1b	0.000918502	0.000318734	50	13	0.00594384	0.0447203
k__Bacteria.p__Firmicutes.c__Clostridia.o__Eubacteriales.f__Oscillospiraceae.g__GGB9619.s__GGB9619_SGB15066	MP	MP	0.000396804	0.000162015	50	13	0.0181869	0.114941
k__Bacteria.p__Firmicutes.c__Clostridia.o__Eubacteriales.f__Oscillospiraceae.g__GGB9619.s__GGB9619_SGB15066	nuts_Seeds	nuts_Seeds	0.00170311	0.000718786	50	13	0.0220679	0.134105
k__Bacteria.p__Firmicutes.c__Clostridia.o__Eubacteriales.f__Oscillospiraceae.g__GGB9619.s__GGB9619_SGB15066	Status	Case	-0.00553589	0.00187049	50	13	0.00477329	0.0175391
k__Bacteria.p__Firmicutes.c__Clostridia.o__Eubacteriales.f__Oscillospiraceae.g__GGB9619.s__GGB9619_SGB15066	TOTAL_food_count	TOTAL_food_count	0.000272421	0.000129564	50	13	0.0410026	0.182001
k__Bacteria.p__Firmicutes.c__Clostridia.o__Eubacteriales.f__Oscillospiraceae.g__GGB9619.s__GGB9619_SGB15066.t__SGB15066	Fat_as_saturated	Fat_as_saturated	-0.000215191	8.93427e-05	50	13	0.0201708	0.122576
k__Bacteria.p__Firmicutes.c__Clostridia.o__Eubacteriales.f__Oscillospiraceae.g__GGB9619.s__GGB9619_SGB15066.t__SGB15066	Dark_green_vegetables	Dark_green_vegetables	0.00300827	0.00148159	50	13	0.0481166	0.153072
k__Bacteria.p__Firmicutes.c__Clostridia.o__Eubacteriales.f__Oscillospiraceae.g__GGB9619.s__GGB9619_SGB15066.t__SGB15066	IL1b	IL1b	0.000918502	0.000318734	50	13	0.00594384	0.0447203
k__Bacteria.p__Firmicutes.c__Clostridia.o__Eubacteriales.f__Oscillospiraceae.g__GGB9619.s__GGB9619_SGB15066.t__SGB15066	MP	MP	0.000396804	0.000162015	50	13	0.0181869	0.114941
k__Bacteria.p__Firmicutes.c__Clostridia.o__Eubacteriales.f__Oscillospiraceae.g__GGB9619.s__GGB9619_SGB15066.t__SGB15066	nuts_Seeds	nuts_Seeds	0.00170311	0.000718786	50	13	0.0220679	0.134105
k__Bacteria.p__Firmicutes.c__Clostridia.o__Eubacteriales.f__Oscillospiraceae.g__GGB9619.s__GGB9619_SGB15066.t__SGB15066	Status	Case	-0.00553589	0.00187049	50	13	0.00477329	0.0175391
k__Bacteria.p__Firmicutes.c__Clostridia.o__Eubacteriales.f__Oscillospiraceae.g__GGB9619.s__GGB9619_SGB15066.t__SGB15066	TOTAL_food_count	TOTAL_food_count	0.000272421	0.000129564	50	13	0.0410026	0.182001
k__Bacteria.p__Firmicutes.c__Clostridia.o__Eubacteriales.f__Oscillospiraceae.g__Oscillibacter	Fructose	Fructose	-0.00200734	0.00071002	50	46	0.00692985	0.185865
k__Bacteria.p__Firmicutes.c__Clostridia.o__Eubacteriales.f__Oscillospiraceae.g__Oscillibacter	IL1b	IL1b	0.0063356	0.00246467	50	46	0.0133812	0.0704743
k__Bacteria.p__Firmicutes.c__Clostridia.o__Eubacteriales.f__Oscillospiraceae.g__Oscillibacter	Status	Case	-0.0421329	0.0147368	50	46	0.00627007	0.0186919
k__Bacteria.p__Firmicutes.c__Clostridia.o__Eubacteriales.f__Oscillospiraceae.g__Oscillibacter.s__Oscillibacter_sp_ER4	Fructose	Fructose	-0.00212101	0.000752067	50	41	0.00705817	0.185865
k__Bacteria.p__Firmicutes.c__Clostridia.o__Eubacteriales.f__Oscillospiraceae.g__Oscillibacter.s__Oscillibacter_sp_ER4	IL1b	IL1b	0.00681128	0.00260055	50	41	0.0118288	0.0644468
k__Bacteria.p__Firmicutes.c__Clostridia.o__Eubacteriales.f__Oscillospiraceae.g__Oscillibacter.s__Oscillibacter_sp_ER4	Status	Case	-0.0464722	0.0154391	50	41	0.00415498	0.0161635
k__Bacteria.p__Firmicutes.c__Clostridia.o__Eubacteriales.f__Oscillospiraceae.g__Oscillibacter.s__Oscillibacter_sp_ER4.t__SGB15254	Fructose	Fructose	-0.00212101	0.000752067	50	41	0.00705817	0.185865
k__Bacteria.p__Firmicutes.c__Clostridia.o__Eubacteriales.f__Oscillospiraceae.g__Oscillibacter.s__Oscillibacter_sp_ER4.t__SGB15254	IL1b	IL1b	0.00681128	0.00260055	50	41	0.0118288	0.0644468
k__Bacteria.p__Firmicutes.c__Clostridia.o__Eubacteriales.f__Oscillospiraceae.g__Oscillibacter.s__Oscillibacter_sp_ER4.t__SGB15254	Status	Case	-0.0464722	0.0154391	50	41	0.00415498	0.0161635
k__Bacteria.p__Firmicutes.c__Clostridia.o__Eubacteriales.f__Oscillospiraceae.g__Oscillospiraceae_unclassified	ALCOHOLIC.DRINKS	ALCOHOLIC.DRINKS	0.0523182	0.0219237	50	49	0.0211859	0.197466
k__Bacteria.p__Firmicutes.c__Clostridia.o__Eubacteriales.f__Oscillospiraceae.g__Oscillospiraceae_unclassified	Dark_green_vegetables	Dark_green_vegetables	0.0803793	0.0207447	50	49	0.000336491	0.0106331
k__Bacteria.p__Firmicutes.c__Clostridia.o__Eubacteriales.f__Oscillospiraceae.g__Oscillospiraceae_unclassified	hsCRP	hsCRP	-0.00630737	0.00258062	50	49	0.0183272	0.193046
k__Bacteria.p__Firmicutes.c__Clostridia.o__Eubacteriales.f__Oscillospiraceae.g__Oscillospiraceae_unclassified	IL1b	IL1b	0.0086494	0.00422806	50	49	0.0464035	0.174565
k__Bacteria.p__Firmicutes.c__Clostridia.o__Eubacteriales.f__Oscillospiraceae.g__Oscillospiraceae_unclassified	MP	MP	0.00693548	0.00245669	50	49	0.00700484	0.0582508
k__Bacteria.p__Firmicutes.c__Clostridia.o__Eubacteriales.f__Oscillospiraceae.g__Oscillospiraceae_unclassified	OIL_EQUIVALENTS	OIL_EQUIVALENTS	0.00449232	0.00171697	50	49	0.0119816	0.105172
k__Bacteria.p__Firmicutes.c__Clostridia.o__Eubacteriales.f__Oscillospiraceae.g__Oscillospiraceae_unclassified	Other_vegetables	Other_vegetables	0.0341613	0.00910449	50	49	0.000490163	0.0774458
k__Bacteria.p__Firmicutes.c__Clostridia.o__Eubacteriales.f__Oscillospiraceae.g__Oscillospiraceae_unclassified	P	P	0.0243391	0.00704206	50	49	0.00118912	0.0469704
k__Bacteria.p__Firmicutes.c__Clostridia.o__Eubacteriales.f__Oscillospiraceae.g__Oscillospiraceae_unclassified	Status	Case	-0.0626117	0.0243714	50	49	0.013361	0.026722
k__Bacteria.p__Firmicutes.c__Clostridia.o__Eubacteriales.f__Oscillospiraceae.g__Oscillospiraceae_unclassified	TOTAL_food_count	TOTAL_food_count	0.00683168	0.00183752	50	49	0.000544019	0.0537295
k__Bacteria.p__Firmicutes.c__Clostridia.o__Eubacteriales.f__Oscillospiraceae.g__Oscillospiraceae_unclassified.s__Oscillospiraceae_bacterium_NSJ_64	IL1b	IL1b	0.000246284	0.000124015	50	8	0.0528925	0.189036
k__Bacteria.p__Firmicutes.c__Clostridia.o__Eubacteriales.f__Oscillospiraceae.g__Oscillospiraceae_unclassified.s__Oscillospiraceae_bacterium_NSJ_64	P	P	0.000592613	0.000212958	50	8	0.00779207	0.102596
k__Bacteria.p__Firmicutes.c__Clostridia.o__Eubacteriales.f__Oscillospiraceae.g__Oscillospiraceae_unclassified.s__Oscillospiraceae_bacterium_NSJ_64	Status	Case	-0.00165137	0.000720353	50	8	0.0263061	0.0345198
k__Bacteria.p__Firmicutes.c__Clostridia.o__Eubacteriales.f__Oscillospiraceae.g__Oscillospiraceae_unclassified.s__Oscillospiraceae_bacterium_NSJ_64	Wholegrain_dry	Wholegrain_dry	1.64815e-05	5.9209e-06	50	8	0.00777481	0.0797417
k__Bacteria.p__Firmicutes.c__Clostridia.o__Eubacteriales.f__Oscillospiraceae.g__Oscillospiraceae_unclassified.s__Oscillospiraceae_bacterium_NSJ_64	Wholegrains	Wholegrains	0.000686244	0.000306196	50	8	0.0298816	0.174862
k__Bacteria.p__Firmicutes.c__Clostridia.o__Eubacteriales.f__Oscillospiraceae.g__Oscillospiraceae_unclassified.s__Oscillospiraceae_bacterium_NSJ_64.t__SGB82503	IL1b	IL1b	0.000246284	0.000124015	50	8	0.0528925	0.189036
k__Bacteria.p__Firmicutes.c__Clostridia.o__Eubacteriales.f__Oscillospiraceae.g__Oscillospiraceae_unclassified.s__Oscillospiraceae_bacterium_NSJ_64.t__SGB82503	P	P	0.000592613	0.000212958	50	8	0.00779207	0.102596
k__Bacteria.p__Firmicutes.c__Clostridia.o__Eubacteriales.f__Oscillospiraceae.g__Oscillospiraceae_unclassified.s__Oscillospiraceae_bacterium_NSJ_64.t__SGB82503	Status	Case	-0.00165137	0.000720353	50	8	0.0263061	0.0345198
k__Bacteria.p__Firmicutes.c__Clostridia.o__Eubacteriales.f__Oscillospiraceae.g__Oscillospiraceae_unclassified.s__Oscillospiraceae_bacterium_NSJ_64.t__SGB82503	Wholegrain_dry	Wholegrain_dry	1.64815e-05	5.9209e-06	50	8	0.00777481	0.0797417
k__Bacteria.p__Firmicutes.c__Clostridia.o__Eubacteriales.f__Oscillospiraceae.g__Oscillospiraceae_unclassified.s__Oscillospiraceae_bacterium_NSJ_64.t__SGB82503	Wholegrains	Wholegrains	0.000686244	0.000306196	50	8	0.0298816	0.174862
k__Bacteria.p__Firmicutes.c__Erysipelotrichia	MP	MP	-0.00262244	0.00125523	50	48	0.0422483	0.155238
k__Bacteria.p__Firmicutes.c__Erysipelotrichia	Status	Case	0.0388114	0.0118203	50	48	0.00191775	0.0128216
k__Bacteria.p__Firmicutes.c__Erysipelotrichia	TOTAL_food_count	TOTAL_food_count	-0.00241707	0.000970965	50	48	0.016476	0.106799
k__Bacteria.p__Firmicutes.c__Erysipelotrichia.o__Erysipelotrichales	MP	MP	-0.00262244	0.00125523	50	48	0.0422483	0.155238
k__Bacteria.p__Firmicutes.c__Erysipelotrichia.o__Erysipelotrichales	Status	Case	0.0388114	0.0118203	50	48	0.00191775	0.0128216
k__Bacteria.p__Firmicutes.c__Erysipelotrichia.o__Erysipelotrichales	TOTAL_food_count	TOTAL_food_count	-0.00241707	0.000970965	50	48	0.016476	0.106799
k__Bacteria.p__Firmicutes.c__Erysipelotrichia.o__Erysipelotrichales.f__Erysipelotrichaceae	CK18	CK18	2.8412e-05	1.0845e-05	50	48	0.0118088	0.170597
k__Bacteria.p__Firmicutes.c__Erysipelotrichia.o__Erysipelotrichales.f__Erysipelotrichaceae	F20D5N3_eicosapentaenoic_EPA	F20D5N3_eicosapentaenoic_EPA	-0.0320238	0.0148366	50	48	0.0361476	0.192608
k__Bacteria.p__Firmicutes.c__Erysipelotrichia.o__Erysipelotrichales.f__Erysipelotrichaceae	MP	MP	-0.00231319	0.00102481	50	48	0.0287885	0.15148
k__Bacteria.p__Firmicutes.c__Erysipelotrichia.o__Erysipelotrichales.f__Erysipelotrichaceae	Status	Case	0.0351023	0.00945751	50	48	0.000535418	0.00769055
k__Bacteria.p__Firmicutes.c__Erysipelotrichia.o__Erysipelotrichales.f__Erysipelotrichaceae	TOTAL_food_count	TOTAL_food_count	-0.00220812	0.000785759	50	48	0.00724874	0.0715813
k__Bacteria.p__Proteobacteria.c__Alphaproteobacteria	IL1b	IL1b	0.00599155	0.00213919	50	38	0.0073757	0.0485567
k__Bacteria.p__Proteobacteria.c__Alphaproteobacteria	Status	Case	-0.033543	0.0126918	50	38	0.0110684	0.0233174
k__Bacteria.p__Proteobacteria.c__Betaproteobacteria.o__Burkholderiales.f__Sutterellaceae.g__Sutterella.s__Sutterella_wadsworthensis	Alcohol	Alcohol	0.00281851	0.000975876	50	28	0.00588844	0.0845793
k__Bacteria.p__Proteobacteria.c__Betaproteobacteria.o__Burkholderiales.f__Sutterellaceae.g__Sutterella.s__Sutterella_wadsworthensis	ALCOHOLIC.DRINKS	ALCOHOLIC.DRINKS	0.0278457	0.00960933	50	28	0.00573867	0.0824282
k__Bacteria.p__Proteobacteria.c__Betaproteobacteria.o__Burkholderiales.f__Sutterellaceae.g__Sutterella.s__Sutterella_wadsworthensis	IL1b	IL1b	0.00441112	0.00194117	50	28	0.0276788	0.128625
k__Bacteria.p__Proteobacteria.c__Betaproteobacteria.o__Burkholderiales.f__Sutterellaceae.g__Sutterella.s__Sutterella_wadsworthensis	kJ_from_alcohol	kJ_from_alcohol	0.0095895	0.00319807	50	28	0.00436595	0.068982
k__Bacteria.p__Proteobacteria.c__Betaproteobacteria.o__Burkholderiales.f__Sutterellaceae.g__Sutterella.s__Sutterella_wadsworthensis	Status	Case	-0.0265102	0.0119615	50	28	0.0314453	0.0376391
k__Bacteria.p__Proteobacteria.c__Betaproteobacteria.o__Burkholderiales.f__Sutterellaceae.g__Sutterella.s__Sutterella_wadsworthensis.t__SGB9286	ALCOHOLIC.DRINKS	ALCOHOLIC.DRINKS	0.0149022	0.0062478	50	10	0.0212463	0.197466
k__Bacteria.p__Proteobacteria.c__Betaproteobacteria.o__Burkholderiales.f__Sutterellaceae.g__Sutterella.s__Sutterella_wadsworthensis.t__SGB9286	Apri	Apri	0.0102356	0.000864388	50	10	3.24242e-10	4.73394e-08
k__Bacteria.p__Proteobacteria.c__Betaproteobacteria.o__Burkholderiales.f__Sutterellaceae.g__Sutterella.s__Sutterella_wadsworthensis.t__SGB9286	IL1b	IL1b	0.00350823	0.00127716	50	10	0.008502	0.051666
k__Bacteria.p__Proteobacteria.c__Betaproteobacteria.o__Burkholderiales.f__Sutterellaceae.g__Sutterella.s__Sutterella_wadsworthensis.t__SGB9286	Status	Case	-0.0178013	0.00766912	50	10	0.024571	0.0345198
k__Bacteria.p__Proteobacteria.c__CFGB2429.o__OFGB2429.f__FGB2429.g__GGB77437	Dark_green_vegetables	Dark_green_vegetables	0.00760839	0.002788	50	15	0.00896974	0.083171
k__Bacteria.p__Proteobacteria.c__CFGB2429.o__OFGB2429.f__FGB2429.g__GGB77437	PROTEIN_FOODS	PROTEIN_FOODS	0.00246503	0.00118092	50	15	0.0424206	0.197131
k__Bacteria.p__Proteobacteria.c__CFGB2429.o__OFGB2429.f__FGB2429.g__GGB77437	Status	Case	-0.00667174	0.00312918	50	15	0.0381425	0.0417866
k__Bacteria.p__Proteobacteria.c__CFGB2429.o__OFGB2429.f__FGB2429.g__GGB77437.s__GGB77437_SGB9391	Dark_green_vegetables	Dark_green_vegetables	0.00760839	0.002788	50	15	0.00896974	0.083171
k__Bacteria.p__Proteobacteria.c__CFGB2429.o__OFGB2429.f__FGB2429.g__GGB77437.s__GGB77437_SGB9391	PROTEIN_FOODS	PROTEIN_FOODS	0.00246503	0.00118092	50	15	0.0424206	0.197131
k__Bacteria.p__Proteobacteria.c__CFGB2429.o__OFGB2429.f__FGB2429.g__GGB77437.s__GGB77437_SGB9391	Status	Case	-0.00667174	0.00312918	50	15	0.0381425	0.0417866
k__Bacteria.p__Proteobacteria.c__CFGB2429.o__OFGB2429.f__FGB2429.g__GGB77437.s__GGB77437_SGB9391.t__SGB9391	Dark_green_vegetables	Dark_green_vegetables	0.00760839	0.002788	50	15	0.00896974	0.083171
k__Bacteria.p__Proteobacteria.c__CFGB2429.o__OFGB2429.f__FGB2429.g__GGB77437.s__GGB77437_SGB9391.t__SGB9391	PROTEIN_FOODS	PROTEIN_FOODS	0.00246503	0.00118092	50	15	0.0424206	0.197131
k__Bacteria.p__Proteobacteria.c__CFGB2429.o__OFGB2429.f__FGB2429.g__GGB77437.s__GGB77437_SGB9391.t__SGB9391	Status	Case	-0.00667174	0.00312918	50	15	0.0381425	0.0417866
k__Bacteria.p__Proteobacteria.c__Gammaproteobacteria.o__Enterobacterales	IL1b	IL1b	-0.00651948	0.0027483	50	25	0.021829	0.104515
k__Bacteria.p__Proteobacteria.c__Gammaproteobacteria.o__Enterobacterales	kJ_from_added_sugars_.	kJ_from_added_sugars_.	0.00391657	0.00107917	50	25	0.000711104	0.0561772
k__Bacteria.p__Proteobacteria.c__Gammaproteobacteria.o__Enterobacterales	Status	Case	0.0415983	0.0160571	50	25	0.0126492	0.0256227
k__Bacteria.p__Proteobacteria.c__Gammaproteobacteria.o__Enterobacterales.f__Enterobacteriaceae	IL1b	IL1b	-0.00651948	0.0027483	50	25	0.021829	0.104515
k__Bacteria.p__Proteobacteria.c__Gammaproteobacteria.o__Enterobacterales.f__Enterobacteriaceae	kJ_from_added_sugars_.	kJ_from_added_sugars_.	0.00391657	0.00107917	50	25	0.000711104	0.0561772
k__Bacteria.p__Proteobacteria.c__Gammaproteobacteria.o__Enterobacterales.f__Enterobacteriaceae	Status	Case	0.0415983	0.0160571	50	25	0.0126492	0.0256227
