# Supplementary material for: Inverse associations between Mediterranean diet constituents and the gut microbiota in metabolic-associated steatotic liver disease (MASLD): a case-control study
Source: Nutr Metab (Lond). 2025 Dec 23;23:8. doi: 10.1186/s12986-025-00939-8 (PMC12809944; doi:10.1186/s12986-025-00939-8)
Supplement: Supplementary file 3 — Supplementary Table 3: Excel spreadsheet (xls) Associations between microbiome functional pathways, MASLD status and dietary intake. This spreadsheet provides correlation analysis between microbial functional pathways and dietary variables in individuals with MASLD and healthy controls. [file 12986_2025_939_MOESM3_ESM.xlsx]

## Sheet: Function vs dietandstatus
feature	metadata	value	Corrected coefficient	coef	stderr	N	N.not.0	pval	qval
AEROBACTINSYN.PWY..aerobactin.biosynthesis	ADDED_SUGARS	ADDED_SUGARS	3.43013	6.48162e-05	1.28128e-05	49	6	7.5638e-06	0.000371423
AST.PWY..L.arginine.degradation.II..AST.pathway.	ADDED_SUGARS	ADDED_SUGARS	2.87045	0.00011688	2.83835e-05	49	15	0.000161327	0.00134756
CARNMET.PWY..L.carnitine.degradation.I	ADDED_SUGARS	ADDED_SUGARS	2.51343	5.74418e-05	1.58489e-05	49	12	0.000734107	0.00306597
ECASYN.PWY..enterobacterial.common.antigen.biosynthesis	ADDED_SUGARS	ADDED_SUGARS	2.51252	9.01096e-05	2.49992e-05	49	13	0.00077893	0.00307245
AEROBACTINSYN.PWY..aerobactin.biosynthesis	Dietary_fibre	Dietary_fibre	-0.718924	-2.5422e-05	1.12455e-05	49	6	0.0286662	0.191019
AEROBACTINSYN.PWY..aerobactin.biosynthesis	Status	Case	1.68725	0.000603405	0.000226488	49	6	0.0105398	0.0205471
FAO.PWY..fatty.acid..beta..oxidation.I..generic.	ADDED_SUGARS	ADDED_SUGARS	2.95017	0.000186974	4.3884e-05	49	15	0.00010268	0.00112158
AST.PWY..L.arginine.degradation.II..AST.pathway.	F18D2CN6_linoleic	F18D2CN6_linoleic	-0.850555	-7.7968e-05	3.49412e-05	49	15	0.0306805	0.141073
GALACTITOLCAT.PWY..galactitol.degradation	ADDED_SUGARS	ADDED_SUGARS	1.67795	0.000113837	4.22667e-05	49	37	0.00990465	0.0209919
GLUCARDEG.PWY..D.glucarate.degradation.I	ADDED_SUGARS	ADDED_SUGARS	2.56419	0.000109025	2.92512e-05	49	47	0.000538829	0.00272778
GLYCOLYSIS.TCA.GLYOX.BYPASS..superpathway.of.glycolysis..pyruvate.dehydrogenase..TCA..and.glyoxylate.bypass	ADDED_SUGARS	ADDED_SUGARS	2.26059	0.000142292	4.31114e-05	49	13	0.00189374	0.00548799
HCAMHPDEG.PWY..3.phenylpropanoate.and.3..3.hydroxyphenyl.propanoate.degradation.to.2.hydroxypentadienoate	ADDED_SUGARS	ADDED_SUGARS	3.43013	0.000110711	2.26214e-05	49	10	1.30783e-05	0.000371423
AST.PWY..L.arginine.degradation.II..AST.pathway.	kJ_from_fat	kJ_from_fat	-0.831861	-6.11634e-05	2.85491e-05	49	15	0.0376081	0.147278
AST.PWY..L.arginine.degradation.II..AST.pathway.	Organ_meats	Organ_meats	0.772334	0.0379388	0.0172783	49	15	0.033307	0.168914
AST.PWY..L.arginine.degradation.II..AST.pathway.	Polyunsaturated_fat	Polyunsaturated_fat	-0.905093	-6.87743e-05	3.06469e-05	49	15	0.0297918	0.124425
AST.PWY..L.arginine.degradation.II..AST.pathway.	Dietary_fibre	Dietary_fibre	-0.718924	-5.02734e-05	2.34601e-05	49	15	0.0375622	0.191019
AST.PWY..L.arginine.degradation.II..AST.pathway.	Status	Case	1.96543	0.00138989	0.000463784	49	15	0.0043467	0.0108286
HEME.BIOSYNTHESIS.II..heme.b.biosynthesis.I..aerobic.	ADDED_SUGARS	ADDED_SUGARS	2.56419	0.000103541	2.80289e-05	49	45	0.0005955	0.00272778
CARNMET.PWY..L.carnitine.degradation.I	F18D2CN6_linoleic	F18D2CN6_linoleic	-0.850555	-4.49357e-05	1.87573e-05	49	12	0.0208125	0.141073
HEMESYN2.PWY..heme.b.biosynthesis.II..oxygen.independent.	ADDED_SUGARS	ADDED_SUGARS	2.22611	8.03594e-05	2.46071e-05	49	48	0.00209206	0.00594145
HEXITOLDEGSUPER.PWY..superpathway.of.hexitol.degradation..bacteria.	ADDED_SUGARS	ADDED_SUGARS	2.38123	0.000173566	5.04282e-05	49	37	0.00125878	0.0041569
KDO.NAGLIPASYN.PWY..superpathway.of..Kdo.2.lipid.A.biosynthesis	ADDED_SUGARS	ADDED_SUGARS	2.48803	7.17884e-05	2.01732e-05	49	12	0.000892778	0.00325063
CARNMET.PWY..L.carnitine.degradation.I	Organ_meats	Organ_meats	1.03516	0.0275575	0.00893441	49	12	0.00348061	0.0922238
CARNMET.PWY..L.carnitine.degradation.I	Polyunsaturated_fat	Polyunsaturated_fat	-0.910464	-3.93118e-05	1.64679e-05	49	12	0.021241	0.122895
CARNMET.PWY..L.carnitine.degradation.I	Dietary_fibre	Dietary_fibre	-0.718924	-2.69203e-05	1.27023e-05	49	12	0.0396133	0.191019
CARNMET.PWY..L.carnitine.degradation.I	Total_fat	Total_fat	-0.801121	-5.69974e-06	2.76271e-06	49	12	0.0449017	0.158081
CARNMET.PWY..L.carnitine.degradation.I	Status	Case	1.89821	0.000736205	0.000251478	49	12	0.00525231	0.0126411
CENTFERM.PWY..pyruvate.fermentation.to.butanoate	PROTEIN_FOODS	PROTEIN_FOODS	0.765956	0.000427976	0.000158326	49	49	0.00965707	0.171413
CENTFERM.PWY..pyruvate.fermentation.to.butanoate	Status	Case	-1.3682	-0.000938947	0.000438162	49	49	0.0373274	0.0428353
CENTFERM.PWY..pyruvate.fermentation.to.butanoate	TOTAL_food_count	TOTAL_food_count	0.702282	8.39718e-05	3.41919e-05	49	49	0.0179791	0.19848
COLANSYN.PWY..colanic.acid.building.blocks.biosynthesis	TOTAL_food_count	TOTAL_food_count	-0.847524	-7.34372e-05	2.32413e-05	49	49	0.00282179	0.142061
NONMEVIPP.PWY..methylerythritol.phosphate.pathway.I	ADDED_SUGARS	ADDED_SUGARS	-2.47883	-7.76197e-05	2.19085e-05	49	49	0.000935282	0.00332025
DENOVOPURINE2.PWY..superpathway.of.purine.nucleotides.de.novo.biosynthesis.II	Fructose	Fructose	1.16664	0.000198965	5.40282e-05	49	22	0.000616442	0.0681338
DENOVOPURINE2.PWY..superpathway.of.purine.nucleotides.de.novo.biosynthesis.II	IL1b	IL1b	-1.15993	-0.000518319	0.000193084	49	22	0.010067	0.0691936
P125.PWY..superpathway.of..R.R..butanediol.biosynthesis	ADDED_SUGARS	ADDED_SUGARS	2.5075	7.02563e-05	1.95623e-05	49	31	0.000809864	0.00310813
DENOVOPURINE2.PWY..superpathway.of.purine.nucleotides.de.novo.biosynthesis.II	kJ_from_fat	kJ_from_fat	-0.831861	-0.000161406	6.90237e-05	49	22	0.0238683	0.147278
DENOVOPURINE2.PWY..superpathway.of.purine.nucleotides.de.novo.biosynthesis.II	Status	Case	3.34874	0.00461679	0.00103467	49	22	5.04766e-05	0.00044798
DENOVOPURINE2.PWY..superpathway.of.purine.nucleotides.de.novo.biosynthesis.II	Sugars	Sugars	1.3352	3.50836e-05	1.04623e-05	49	22	0.00162736	0.046217
P164.PWY..purine.nucleobases.degradation.I..anaerobic.	ADDED_SUGARS	ADDED_SUGARS	1.35619	8.82137e-05	3.71863e-05	49	49	0.0220183	0.0440367
P23.PWY..reductive.TCA.cycle.I	ADDED_SUGARS	ADDED_SUGARS	1.72094	0.000103123	3.76722e-05	49	46	0.00883715	0.0190133
ECASYN.PWY..enterobacterial.common.antigen.biosynthesis	IL1b	IL1b	-0.80899	-0.000152308	6.92013e-05	49	13	0.0327976	0.155242
P461.PWY..hexitol.fermentation.to.lactate..formate..ethanol.and.acetate	ADDED_SUGARS	ADDED_SUGARS	1.11614	0.000102386	4.86535e-05	49	49	0.0409621	0.0765344
PWY.2201..folate.transformations.I	ADDED_SUGARS	ADDED_SUGARS	3.43013	0.000111142	2.20287e-05	49	5	7.90965e-06	0.000371423
ECASYN.PWY..enterobacterial.common.antigen.biosynthesis	kJ_from_fat	kJ_from_fat	-0.831861	-5.40644e-05	2.42328e-05	49	13	0.0307061	0.147278
ECASYN.PWY..enterobacterial.common.antigen.biosynthesis	Organ_meats	Organ_meats	0.719957	0.0312102	0.0147768	49	13	0.0402602	0.190565
ECASYN.PWY..enterobacterial.common.antigen.biosynthesis	Polyunsaturated_fat	Polyunsaturated_fat	-0.865072	-5.44739e-05	2.63129e-05	49	13	0.0441975	0.136436
ECASYN.PWY..enterobacterial.common.antigen.biosynthesis	Dietary_fibre	Dietary_fibre	-0.718924	-4.20155e-05	2.00297e-05	49	13	0.0415831	0.191019
ECASYN.PWY..enterobacterial.common.antigen.biosynthesis	Total_fat	Total_fat	-0.801121	-8.81261e-06	4.35996e-06	49	13	0.0492253	0.158081
ECASYN.PWY..enterobacterial.common.antigen.biosynthesis	Status	Case	2.29337	0.00130645	0.000386978	49	13	0.0014835	0.00508898
PWY.241..C4.photosynthetic.carbon.assimilation.cycle..NADP.ME.type	ADDED_SUGARS	ADDED_SUGARS	2.49553	0.000158722	4.44205e-05	49	46	0.000854998	0.00319499
FAO.PWY..fatty.acid..beta..oxidation.I..generic.	F18D2CN6_linoleic	F18D2CN6_linoleic	-0.850555	-0.000124681	5.43925e-05	49	15	0.0266215	0.141073
PWY.3801..sucrose.degradation.II..sucrose.synthase.	ADDED_SUGARS	ADDED_SUGARS	2.42756	5.86394e-05	1.67986e-05	49	5	0.00109083	0.00373632
PWY.3841..folate.transformations.II..plants.	ADDED_SUGARS	ADDED_SUGARS	-1.80427	-6.78615e-05	2.38384e-05	49	49	0.00663129	0.015694
PWY.5104..L.isoleucine.biosynthesis.IV	ADDED_SUGARS	ADDED_SUGARS	2.95043	0.000159037	3.71064e-05	49	17	9.4724e-05	0.0011209
PWY.5136..fatty.acid..beta..oxidation.II..plant.peroxisome.	ADDED_SUGARS	ADDED_SUGARS	2.57007	0.000150172	4.01071e-05	49	47	0.000511683	0.00269107
FAO.PWY..fatty.acid..beta..oxidation.I..generic.	kJ_from_fat	kJ_from_fat	-0.831861	-0.000105388	4.40649e-05	49	15	0.0210126	0.147278
FAO.PWY..fatty.acid..beta..oxidation.I..generic.	Organ_meats	Organ_meats	0.828435	0.0609554	0.0268848	49	15	0.0282254	0.148445
FAO.PWY..fatty.acid..beta..oxidation.I..generic.	Polyunsaturated_fat	Polyunsaturated_fat	-0.910464	-0.000111237	4.76412e-05	49	15	0.0240699	0.122895
FAO.PWY..fatty.acid..beta..oxidation.I..generic.	Dietary_fibre	Dietary_fibre	-0.718924	-7.4366e-05	3.68105e-05	49	15	0.0493353	0.191019
FAO.PWY..fatty.acid..beta..oxidation.I..generic.	Total_fat	Total_fat	-0.801121	-1.7039e-05	7.94537e-06	49	15	0.0374282	0.158081
FAO.PWY..fatty.acid..beta..oxidation.I..generic.	Status	Case	2.12072	0.00227899	0.000717462	49	15	0.00263356	0.00757328
FOLSYN.PWY..superpathway.of.tetrahydrofolate.biosynthesis.and.salvage	kJ_from_protein	kJ_from_protein	0.813217	0.000274393	9.52159e-05	49	43	0.00604002	0.153739
FOLSYN.PWY..superpathway.of.tetrahydrofolate.biosynthesis.and.salvage	Dietary_fibre	Dietary_fibre	-0.718924	-7.86357e-05	3.32384e-05	49	43	0.0223587	0.191019
FOLSYN.PWY..superpathway.of.tetrahydrofolate.biosynthesis.and.salvage	Status	Case	2.29337	0.00218818	0.000649105	49	43	0.00150519	0.00508898
PWY.5138..fatty.acid..beta..oxidation.IV..unsaturated..even.number.	ADDED_SUGARS	ADDED_SUGARS	2.78011	0.00012672	3.19294e-05	49	15	0.000257053	0.00165916
GALACTITOLCAT.PWY..galactitol.degradation	CK18	CK18	1.19958	2.4046e-06	6.47759e-07	49	37	0.000553517	0.0631574
PWY.5497..purine.nucleobases.degradation.II..anaerobic.	ADDED_SUGARS	ADDED_SUGARS	2.27796	0.000135049	4.06564e-05	49	49	0.00178234	0.00527274
GALACTITOLCAT.PWY..galactitol.degradation	IL1b	IL1b	-1.15993	-0.00028993	0.000108447	49	37	0.0103554	0.0691936
PWY.561..superpathway.of.glyoxylate.cycle.and.fatty.acid.degradation	ADDED_SUGARS	ADDED_SUGARS	2.56419	0.000190837	5.16426e-05	49	17	0.000593234	0.00272778
PWY.5656..mannosylglycerate.biosynthesis.I	ADDED_SUGARS	ADDED_SUGARS	2.72802	0.000114161	2.93547e-05	49	22	0.00032887	0.00187058
GALACTITOLCAT.PWY..galactitol.degradation	Status	Case	3.39647	0.00263749	0.000581425	49	37	3.95701e-05	0.000401354
GALACTITOLCAT.PWY..galactitol.degradation	Sugars	Sugars	0.9119	1.54467e-05	6.14075e-06	49	37	0.0155269	0.12249
GLUCARDEG.PWY..D.glucarate.degradation.I	CF_data	CF_data	-0.761037	-0.00018192	6.61466e-05	49	47	0.00854619	0.173366
PWY.5837..2.carboxy.1.4.naphthoquinol.biosynthesis	ADDED_SUGARS	ADDED_SUGARS	2.70328	0.000111802	2.89849e-05	49	41	0.000362584	0.00198027
PWY.5838..superpathway.of.menaquinol.8.biosynthesis.I	ADDED_SUGARS	ADDED_SUGARS	2.13488	0.00013662	4.32672e-05	49	41	0.00283916	0.0073302
PWY.5840..superpathway.of.menaquinol.7.biosynthesis	ADDED_SUGARS	ADDED_SUGARS	1.19826	8.98544e-05	4.09592e-05	49	41	0.0334593	0.0633497
PWY.5855..ubiquinol.7.biosynthesis..early.decarboxylation.	ADDED_SUGARS	ADDED_SUGARS	2.82596	8.76896e-05	2.16532e-05	49	20	0.00019976	0.00149294
PWY.5861..superpathway.of.demethylmenaquinol.8.biosynthesis.I	ADDED_SUGARS	ADDED_SUGARS	2.29332	0.000123823	3.69751e-05	49	41	0.00164871	0.00508951
GLUCARDEG.PWY..D.glucarate.degradation.I	kJ_from_fat	kJ_from_fat	-0.831861	-6.0581e-05	2.87263e-05	49	47	0.0405503	0.147278
GLUCARDEG.PWY..D.glucarate.degradation.I	Organ_meats	Organ_meats	0.855692	0.0402327	0.0172542	49	47	0.024249	0.139415
GLUCARDEG.PWY..D.glucarate.degradation.I	Status	Case	1.81516	0.00133031	0.000472665	49	47	0.00711364	0.0153051
GLUCARDEG.PWY..D.glucarate.degradation.I	Total_fat	Total_fat	-0.801121	-1.22084e-05	5.0514e-06	49	47	0.0197723	0.158081
GLUCOSE1PMETAB.PWY..glucose.and.glucose.1.phosphate.degradation	IL1b	IL1b	-0.793013	-0.000840307	0.000393893	49	27	0.0382634	0.16106
GLUCOSE1PMETAB.PWY..glucose.and.glucose.1.phosphate.degradation	Status	Case	2.69049	0.00831182	0.00215313	49	27	0.000344697	0.00203946
PWY.5897..superpathway.of.menaquinol.11.biosynthesis	ADDED_SUGARS	ADDED_SUGARS	2.2097	0.000137063	4.24943e-05	49	41	0.0023454	0.00617016
PWY.5898..superpathway.of.menaquinol.12.biosynthesis	ADDED_SUGARS	ADDED_SUGARS	2.2097	0.000137059	4.24953e-05	49	41	0.0023464	0.00617016
PWY.5899..superpathway.of.menaquinol.13.biosynthesis	ADDED_SUGARS	ADDED_SUGARS	2.2097	0.000137059	4.24953e-05	49	41	0.0023464	0.00617016
PWY.5913..partial.TCA.cycle..obligate.autotrophs.	ADDED_SUGARS	ADDED_SUGARS	2.29317	0.000166318	4.97775e-05	49	46	0.00168514	0.00509127
GLYCOLYSIS.TCA.GLYOX.BYPASS..superpathway.of.glycolysis..pyruvate.dehydrogenase..TCA..and.glyoxylate.bypass	kJ_from_fat	kJ_from_fat	-0.831861	-8.40342e-05	4.13815e-05	49	13	0.0482173	0.147278
GLYCOLYSIS.TCA.GLYOX.BYPASS..superpathway.of.glycolysis..pyruvate.dehydrogenase..TCA..and.glyoxylate.bypass	Organ_meats	Organ_meats	0.899753	0.06201	0.0245451	49	13	0.0151115	0.125964
GLYCOLYSIS.TCA.GLYOX.BYPASS..superpathway.of.glycolysis..pyruvate.dehydrogenase..TCA..and.glyoxylate.bypass	Polyunsaturated_fat	Polyunsaturated_fat	-0.849572	-9.00861e-05	4.46453e-05	49	13	0.0495967	0.141393
GLYCOLYSIS.TCA.GLYOX.BYPASS..superpathway.of.glycolysis..pyruvate.dehydrogenase..TCA..and.glyoxylate.bypass	Status	Case	1.97879	0.00202181	0.000667935	49	13	0.00400067	0.0105004
PWY.5918..superpathway.of.heme.b.biosynthesis.from.glutamate	ADDED_SUGARS	ADDED_SUGARS	2.21984	0.00012197	3.7487e-05	49	41	0.0021649	0.00602775
HCAMHPDEG.PWY..3.phenylpropanoate.and.3..3.hydroxyphenyl.propanoate.degradation.to.2.hydroxypentadienoate	F18D2CN6_linoleic	F18D2CN6_linoleic	-0.850555	-6.98681e-05	2.91561e-05	49	10	0.0207766	0.141073
PWY.6293..superpathway.of.L.cysteine.biosynthesis..fungi.	ADDED_SUGARS	ADDED_SUGARS	1.72993	8.83501e-05	3.21132e-05	49	44	0.00852493	0.0186237
PWY.6318..L.phenylalanine.degradation.IV..mammalian..via.side.chain.	ADDED_SUGARS	ADDED_SUGARS	2.82591	6.22319e-05	1.54897e-05	49	9	0.000220812	0.00149311
PWY.6531..mannitol.cycle	ADDED_SUGARS	ADDED_SUGARS	2.94952	9.75654e-05	2.30277e-05	49	48	0.000110743	0.00112325
PWY.6549..L.glutamine.biosynthesis.III	ADDED_SUGARS	ADDED_SUGARS	1.78932	9.72041e-05	3.44532e-05	49	49	0.00709229	0.0162436
HCAMHPDEG.PWY..3.phenylpropanoate.and.3..3.hydroxyphenyl.propanoate.degradation.to.2.hydroxypentadienoate	Polyunsaturated_fat	Polyunsaturated_fat	-0.910464	-6.11623e-05	2.55954e-05	49	10	0.0211183	0.122895
HCAMHPDEG.PWY..3.phenylpropanoate.and.3..3.hydroxyphenyl.propanoate.degradation.to.2.hydroxypentadienoate	Status	Case	1.6511	0.00103204	0.000397219	49	10	0.012478	0.0223304
PWY.6608..guanosine.nucleotides.degradation.III	ADDED_SUGARS	ADDED_SUGARS	1.73013	0.000113309	4.10936e-05	49	49	0.00838995	0.0186152
HEME.BIOSYNTHESIS.II..heme.b.biosynthesis.I..aerobic.	Dietary_fibre	Dietary_fibre	-0.718924	-5.66811e-05	2.21016e-05	49	45	0.0137377	0.191019
HEME.BIOSYNTHESIS.II..heme.b.biosynthesis.I..aerobic.	F18D2CN6_linoleic	F18D2CN6_linoleic	-0.850555	-0.000105787	3.16697e-05	49	45	0.00168962	0.141073
PWY.6690..cinnamate.and.3.hydroxycinnamate.degradation.to.2.hydroxypentadienoate	ADDED_SUGARS	ADDED_SUGARS	3.43013	0.000110711	2.26214e-05	49	10	1.30783e-05	0.000371423
PWY.6708..ubiquinol.8.biosynthesis..early.decarboxylation.	ADDED_SUGARS	ADDED_SUGARS	2.95043	7.19187e-05	1.67213e-05	49	8	9.02787e-05	0.0011209
PWY.6961..L.ascorbate.degradation.II..bacterial..aerobic.	ADDED_SUGARS	ADDED_SUGARS	2.72802	0.000154289	3.96776e-05	49	22	0.000329328	0.00187058
PWY.7094..fatty.acid.salvage	ADDED_SUGARS	ADDED_SUGARS	2.54673	0.000100328	2.74127e-05	49	16	0.000659924	0.00283967
HEME.BIOSYNTHESIS.II..heme.b.biosynthesis.I..aerobic.	kJ_from_fat	kJ_from_fat	-1.65948	-9.72627e-05	2.48769e-05	49	45	0.000308505	0.0219039
HEME.BIOSYNTHESIS.II..heme.b.biosynthesis.I..aerobic.	Monounsaturated_fat	Monounsaturated_fat	-1.2364	-3.21611e-05	9.25357e-06	49	45	0.00114056	0.0580231
HEME.BIOSYNTHESIS.II..heme.b.biosynthesis.I..aerobic.	Organ_meats	Organ_meats	0.702213	0.0338306	0.0167231	49	45	0.0490403	0.198512
HEME.BIOSYNTHESIS.II..heme.b.biosynthesis.I..aerobic.	Polyunsaturated_fat	Polyunsaturated_fat	-0.910464	-9.46262e-05	2.76589e-05	49	45	0.00133688	0.122895
HEME.BIOSYNTHESIS.II..heme.b.biosynthesis.I..aerobic.	Saturated_fat	Saturated_fat	-0.709012	-3.47048e-05	1.14825e-05	49	45	0.00412878	0.195429
HEME.BIOSYNTHESIS.II..heme.b.biosynthesis.I..aerobic.	Energy	Energy	-0.86213	-2.50255e-07	8.21576e-08	49	45	0.00386938	0.137363
HEME.BIOSYNTHESIS.II..heme.b.biosynthesis.I..aerobic.	Total_fat	Total_fat	-1.41047	-1.70863e-05	4.45777e-06	49	45	0.000390644	0.0388622
HEME.BIOSYNTHESIS.II..heme.b.biosynthesis.I..aerobic.	Status	Case	1.6511	0.00117548	0.000451773	49	45	0.0123595	0.0223304
PWY.7117..C4.photosynthetic.carbon.assimilation.cycle..PEPCK.type	ADDED_SUGARS	ADDED_SUGARS	2.34116	0.000162742	4.78336e-05	49	46	0.00141256	0.00455872
HEMESYN2.PWY..heme.b.biosynthesis.II..oxygen.independent.	F18D2CN6_linoleic	F18D2CN6_linoleic	-0.850555	-6.36769e-05	2.87325e-05	49	48	0.0317773	0.141073
PWY.7187..pyrimidine.deoxyribonucleotides.de.novo.biosynthesis.II	ADDED_SUGARS	ADDED_SUGARS	1.38711	0.000104193	4.32753e-05	49	22	0.0202164	0.0410105
PWY.7199..pyrimidine.deoxyribonucleosides.salvage	ADDED_SUGARS	ADDED_SUGARS	-1.06518	-5.36994e-05	2.63268e-05	49	49	0.0472744	0.0860636
PWY.7204..pyridoxal.5..phosphate.salvage.II..plants.	ADDED_SUGARS	ADDED_SUGARS	2.7316	0.000147704	3.76961e-05	49	33	0.000300496	0.00185524
PWY.7221..guanosine.ribonucleotides.de.novo.biosynthesis	ADDED_SUGARS	ADDED_SUGARS	-2.0983	-6.92144e-05	2.21773e-05	49	49	0.00314485	0.00797444
HEMESYN2.PWY..heme.b.biosynthesis.II..oxygen.independent.	kJ_from_fat	kJ_from_fat	-0.849261	-5.94786e-05	2.29762e-05	49	48	0.0129292	0.141494
HEMESYN2.PWY..heme.b.biosynthesis.II..oxygen.independent.	Polyunsaturated_fat	Polyunsaturated_fat	-0.910464	-5.70098e-05	2.51594e-05	49	48	0.0283134	0.122895
HEMESYN2.PWY..heme.b.biosynthesis.II..oxygen.independent.	Status	Case	1.55147	0.000949931	0.000393462	49	48	0.0197129	0.0280885
HEMESYN2.PWY..heme.b.biosynthesis.II..oxygen.independent.	Total_fat	Total_fat	-0.801121	-9.81758e-06	4.14023e-06	49	48	0.0220683	0.158081
PWY.7377..cob.II.yrinate.a.c.diamide.biosynthesis.I..early.cobalt.insertion.	ADDED_SUGARS	ADDED_SUGARS	1.74803	4.36528e-05	1.57074e-05	49	6	0.00792542	0.0178636
PWY.7409..phospholipid.remodeling..phosphatidylethanolamine..yeast.	ADDED_SUGARS	ADDED_SUGARS	2.86471	7.6839e-05	1.8762e-05	49	10	0.000173093	0.00136551
HEXITOLDEGSUPER.PWY..superpathway.of.hexitol.degradation..bacteria.	IL1b	IL1b	-1.15993	-0.000356961	0.000135078	49	37	0.0112074	0.0691936
PWY.7616..methanol.oxidation.to.carbon.dioxide	ADDED_SUGARS	ADDED_SUGARS	1.35017	4.00138e-05	1.69508e-05	49	17	0.0226397	0.0446505
PWY.7805...aminomethyl.phosphonate.degradation	ADDED_SUGARS	ADDED_SUGARS	2.82591	0.000111051	2.76183e-05	49	16	0.000218559	0.00149311
HEXITOLDEGSUPER.PWY..superpathway.of.hexitol.degradation..bacteria.	Status	Case	3.82597	0.00351002	0.000705322	49	37	9.10814e-06	0.000149291
HEXITOLDEGSUPER.PWY..superpathway.of.hexitol.degradation..bacteria.	Sugars	Sugars	0.797596	1.81976e-05	7.69723e-06	49	37	0.0224464	0.159369
PWY.7807..glyphosate.degradation.III	ADDED_SUGARS	ADDED_SUGARS	3.02664	0.000122689	2.76439e-05	49	27	5.81265e-05	0.000940509
PWY.7858...5Z..dodecenoate.biosynthesis.II	ADDED_SUGARS	ADDED_SUGARS	1.0752	9.2164e-05	4.48253e-05	49	22	0.0456035	0.0841
PWY.7873..D.erythronate.degradation.II	ADDED_SUGARS	ADDED_SUGARS	3.02664	6.85243e-05	1.54669e-05	49	7	5.96098e-05	0.000940509
PWY.7874..L.threonate.degradation	ADDED_SUGARS	ADDED_SUGARS	2.87045	6.80762e-05	1.64822e-05	49	10	0.000155144	0.00134756
KDO.NAGLIPASYN.PWY..superpathway.of..Kdo.2.lipid.A.biosynthesis	Organ_meats	Organ_meats	0.855692	0.0273625	0.0117795	49	12	0.0247643	0.139415
KDO.NAGLIPASYN.PWY..superpathway.of..Kdo.2.lipid.A.biosynthesis	Status	Case	2.13928	0.00100631	0.000314322	49	12	0.00245285	0.00725635
LACTOSECAT.PWY..lactose.and.galactose.degradation	CK18	CK18	1.19958	1.65818e-06	4.85282e-07	49	48	0.00133431	0.0631574
PWY.801..homocysteine.and.cysteine.interconversion	ADDED_SUGARS	ADDED_SUGARS	1.79688	7.37845e-05	2.60348e-05	49	44	0.00685743	0.0159632
LACTOSECAT.PWY..lactose.and.galactose.degradation	IL1b	IL1b	-0.793013	-0.000171493	8.19671e-05	49	48	0.0419662	0.16106
LACTOSECAT.PWY..lactose.and.galactose.degradation	Status	Case	3.28682	0.00190812	0.000433676	49	48	6.18499e-05	0.000516629
LACTOSECAT.PWY..lactose.and.galactose.degradation	Sugars	Sugars	1.05546	1.25117e-05	4.51229e-06	49	48	0.00805743	0.0880119
NAD.BIOSYNTHESIS.II..NAD.salvage.pathway.III..to.nicotinamide.riboside.	IL1b	IL1b	-1.15993	-0.00020662	7.58831e-05	49	30	0.00911331	0.0691936
PWY.8131..5..deoxyadenosine.degradation.II	ADDED_SUGARS	ADDED_SUGARS	1.22657	5.63507e-05	2.52265e-05	49	49	0.0305115	0.0593512
NAD.BIOSYNTHESIS.II..NAD.salvage.pathway.III..to.nicotinamide.riboside.	Status	Case	2.04665	0.00136227	0.000440733	49	30	0.00334972	0.0089815
PWY.8182..valproate..beta..oxidation	ADDED_SUGARS	ADDED_SUGARS	2.51252	0.000138888	3.85316e-05	49	47	0.000778873	0.00307245
NONMEVIPP.PWY..methylerythritol.phosphate.pathway.I	F18D2CN6_linoleic	F18D2CN6_linoleic	0.850555	6.91201e-05	2.53826e-05	49	49	0.0091703	0.141073
PWY.922..mevalonate.pathway.I..eukaryotes.and.bacteria.	ADDED_SUGARS	ADDED_SUGARS	3.58587	7.32055e-05	1.33563e-05	49	7	1.82743e-06	0.000259496
PWY0.1277..3.phenylpropanoate.and.3..3.hydroxyphenyl.propanoate.degradation	ADDED_SUGARS	ADDED_SUGARS	3.04495	0.000133167	2.94312e-05	49	10	4.39393e-05	0.000901678
PWY0.1337..oleate..beta..oxidation	ADDED_SUGARS	ADDED_SUGARS	2.55763	0.000103237	2.80648e-05	49	13	0.000624074	0.00276933
PWY0.1533..methylphosphonate.degradation.I	ADDED_SUGARS	ADDED_SUGARS	2.90407	9.58661e-05	2.2923e-05	49	31	0.000131744	0.00124718
NONMEVIPP.PWY..methylerythritol.phosphate.pathway.I	kJ_from_fat	kJ_from_fat	2.77082	8.84723e-05	1.79763e-05	49	49	1.19368e-05	0.00169502
NONMEVIPP.PWY..methylerythritol.phosphate.pathway.I	Monounsaturated_fat	Monounsaturated_fat	1.43086	2.7538e-05	6.94758e-06	49	49	0.000261126	0.0370799
NONMEVIPP.PWY..methylerythritol.phosphate.pathway.I	Polyunsaturated_fat	Polyunsaturated_fat	0.910464	6.00886e-05	2.23101e-05	49	49	0.00990385	0.122895
NONMEVIPP.PWY..methylerythritol.phosphate.pathway.I	PROTEIN_FOODS	PROTEIN_FOODS	0.720645	0.000330501	0.000132165	49	49	0.0161057	0.190263
NONMEVIPP.PWY..methylerythritol.phosphate.pathway.I	Status	Case	-1.46236	-0.000813449	0.000357985	49	49	0.0276855	0.0344855
NONMEVIPP.PWY..methylerythritol.phosphate.pathway.I	Sugars	Sugars	-1.16133	-9.57237e-06	3.2698e-06	49	49	0.00534293	0.0689723
NONMEVIPP.PWY..methylerythritol.phosphate.pathway.I	Total_fat	Total_fat	1.23261	1.20303e-05	3.54794e-06	49	49	0.00146033	0.0585318
NONMEVIPP.PWY..methylerythritol.phosphate.pathway.I	TOTAL_food_count	TOTAL_food_count	0.702282	5.90909e-05	2.87689e-05	49	49	0.045814	0.19848
ORNDEG.PWY..superpathway.of.ornithine.degradation	TOTAL_food_count	TOTAL_food_count	-0.702282	-0.000100842	4.90836e-05	49	46	0.045762	0.19848
PWY0.301..L.ascorbate.degradation.I..bacterial..anaerobic.	ADDED_SUGARS	ADDED_SUGARS	3.04495	0.000180486	3.99204e-05	49	30	4.44489e-05	0.000901678
PWY0.461..L.lysine.degradation.I	ADDED_SUGARS	ADDED_SUGARS	2.29332	7.99979e-05	2.3867e-05	49	13	0.00163451	0.00508951
PWY66.367..ketogenesis	ADDED_SUGARS	ADDED_SUGARS	1.84319	4.82433e-05	1.67124e-05	49	12	0.0059618	0.0143487
PWY66.409..superpathway.of.purine.nucleotide.salvage	ADDED_SUGARS	ADDED_SUGARS	1.22072	0.000104064	4.68318e-05	49	49	0.0313488	0.0601558
P125.PWY..superpathway.of..R.R..butanediol.biosynthesis	kJ_from_fat	kJ_from_fat	-0.831861	-4.07446e-05	1.90213e-05	49	31	0.0376372	0.147278
P125.PWY..superpathway.of..R.R..butanediol.biosynthesis	Polyunsaturated_fat	Polyunsaturated_fat	-0.865072	-4.26678e-05	2.057e-05	49	31	0.0438038	0.136436
P125.PWY..superpathway.of..R.R..butanediol.biosynthesis	Dietary_fibre	Dietary_fibre	-0.718924	-3.43942e-05	1.5587e-05	49	31	0.0324877	0.191019
P125.PWY..superpathway.of..R.R..butanediol.biosynthesis	Total_fat	Total_fat	-0.801121	-7.9219e-06	3.35879e-06	49	31	0.0227496	0.158081
P125.PWY..superpathway.of..R.R..butanediol.biosynthesis	Status	Case	1.97568	0.000926174	0.000307509	49	31	0.00417079	0.0105759
P163.PWY..L.lysine.fermentation.to.acetate.and.butanoate	Organ_meats	Organ_meats	0.855692	0.0416329	0.0180224	49	49	0.0255266	0.139415
P163.PWY..L.lysine.fermentation.to.acetate.and.butanoate	Status	Case	-1.3254	-0.00107972	0.000518941	49	49	0.0429437	0.0472713
RUMP.PWY..formaldehyde.oxidation.I	ADDED_SUGARS	ADDED_SUGARS	2.42756	0.000108983	3.12604e-05	49	23	0.00110511	0.00373632
TCA..TCA.cycle.I..prokaryotic.	ADDED_SUGARS	ADDED_SUGARS	1.84857	0.0001869	6.44997e-05	49	34	0.0057886	0.0141721
TCA.GLYOX.BYPASS..superpathway.of.glyoxylate.bypass.and.TCA	ADDED_SUGARS	ADDED_SUGARS	2.56419	0.000189972	5.13718e-05	49	19	0.000588547	0.00272778
P164.PWY..purine.nucleobases.degradation.I..anaerobic.	Status	Case	2.31764	0.00184642	0.000533325	49	49	0.00115225	0.00481234
UBISYN.PWY..superpathway.of.ubiquinol.8.biosynthesis..early.decarboxylation.	ADDED_SUGARS	ADDED_SUGARS	2.95043	7.39493e-05	1.7044e-05	49	8	8.00238e-05	0.0011209
AEROBACTINSYN.PWY..aerobactin.biosynthesis	Free_Sugars	Free_Sugars	1.69994	1.06678e-05	2.9816e-06	49	6	0.000843194	0.0199556
P23.PWY..reductive.TCA.cycle.I	IL1b	IL1b	-0.969125	-0.000219544	9.08228e-05	49	46	0.0196589	0.107368
AST.PWY..L.arginine.degradation.II..AST.pathway.	Free_Sugars	Free_Sugars	1.31053	1.69485e-05	6.5421e-06	49	15	0.0128651	0.0489183
CARNMET.PWY..L.carnitine.degradation.I	Free_Sugars	Free_Sugars	1.16861	8.20502e-06	3.59067e-06	49	12	0.0270724	0.0678245
P23.PWY..reductive.TCA.cycle.I	Status	Case	2.99149	0.00216586	0.000527146	49	46	0.000157996	0.00101979
P41.PWY..pyruvate.fermentation.to.acetate.and..S..lactate.I	IL1b	IL1b	-0.793013	-0.000183567	8.68121e-05	49	49	0.0399198	0.16106
P41.PWY..pyruvate.fermentation.to.acetate.and..S..lactate.I	Status	Case	2.29337	0.00165746	0.000485598	49	49	0.00133047	0.00508898
DENOVOPURINE2.PWY..superpathway.of.purine.nucleotides.de.novo.biosynthesis.II	Free_Sugars	Free_Sugars	1.06798	3.39204e-05	1.63405e-05	49	22	0.0436518	0.0855114
P461.PWY..hexitol.fermentation.to.lactate..formate..ethanol.and.acetate	CK18	CK18	0.793593	2.11931e-06	7.63399e-07	49	49	0.00792897	0.160845
P461.PWY..hexitol.fermentation.to.lactate..formate..ethanol.and.acetate	IL1b	IL1b	-1.02938	-0.000306129	0.00012214	49	49	0.015796	0.0934597
ECASYN.PWY..enterobacterial.common.antigen.biosynthesis	Free_Sugars	Free_Sugars	1.16861	1.29795e-05	5.65404e-06	49	13	0.026411	0.0678245
FAO.PWY..fatty.acid..beta..oxidation.I..generic.	Free_Sugars	Free_Sugars	1.42524	2.79397e-05	1.01238e-05	49	15	0.00833595	0.0375627
P461.PWY..hexitol.fermentation.to.lactate..formate..ethanol.and.acetate	Status	Case	2.14757	0.00226102	0.000701536	49	49	0.00230757	0.0071191
P621.PWY..nylon.6.oligomer.degradation	Fructose	Fructose	0.710052	1.73855e-05	6.81885e-06	49	5	0.0142612	0.194961
GALACTITOLCAT.PWY..galactitol.degradation	Free_Sugars	Free_Sugars	1.62017	2.71295e-05	8.69634e-06	49	37	0.00315642	0.023979
P621.PWY..nylon.6.oligomer.degradation	kJ_from_fat	kJ_from_fat	-0.831861	-1.80589e-05	8.222e-06	49	5	0.0332566	0.147278
P621.PWY..nylon.6.oligomer.degradation	Status	Case	1.55936	0.000334232	0.000137109	49	5	0.0186175	0.0275832
P621.PWY..nylon.6.oligomer.degradation	Sugars	Sugars	1.27175	3.98199e-06	1.25065e-06	49	5	0.0026367	0.0534874
GLUCARDEG.PWY..D.glucarate.degradation.I	Free_Sugars	Free_Sugars	1.16861	1.5148e-05	6.67477e-06	49	47	0.0280829	0.0678245
PRPP.PWY..superpathway.of.histidine..purine..and.pyrimidine.biosynthesis	Fructose	Fructose	1.16664	0.000193519	5.47561e-05	49	22	0.000959631	0.0681338
PRPP.PWY..superpathway.of.histidine..purine..and.pyrimidine.biosynthesis	IL1b	IL1b	-1.15993	-0.00052365	0.000193736	49	22	0.00959774	0.0691936
GLYCOLYSIS.TCA.GLYOX.BYPASS..superpathway.of.glycolysis..pyruvate.dehydrogenase..TCA..and.glyoxylate.bypass	Free_Sugars	Free_Sugars	1.07499	2.04813e-05	9.64571e-06	49	13	0.0392564	0.0841421
PRPP.PWY..superpathway.of.histidine..purine..and.pyrimidine.biosynthesis	kJ_from_fat	kJ_from_fat	-0.831861	-0.000160401	6.93976e-05	49	22	0.0254504	0.147278
PRPP.PWY..superpathway.of.histidine..purine..and.pyrimidine.biosynthesis	Status	Case	3.51477	0.00476836	0.00102741	49	22	2.79824e-05	0.000305654
PRPP.PWY..superpathway.of.histidine..purine..and.pyrimidine.biosynthesis	Sugars	Sugars	1.27175	3.38874e-05	1.06035e-05	49	22	0.00254958	0.0534874
PWY.1861..formaldehyde.assimilation.II..assimilatory.RuMP.Cycle.	CK18	CK18	0.711871	2.45219e-06	9.24606e-07	49	46	0.0109378	0.194146
PWY.1861..formaldehyde.assimilation.II..assimilatory.RuMP.Cycle.	Organ_meats	Organ_meats	0.702213	0.0644866	0.0317748	49	46	0.0483476	0.198512
PWY.1861..formaldehyde.assimilation.II..assimilatory.RuMP.Cycle.	Status	Case	1.97879	0.00256433	0.000848835	49	46	0.00406705	0.0105004
HCAMHPDEG.PWY..3.phenylpropanoate.and.3..3.hydroxyphenyl.propanoate.degradation.to.2.hydroxypentadienoate	Free_Sugars	Free_Sugars	1.62017	1.67479e-05	5.34176e-06	49	10	0.00302185	0.023979
HEME.BIOSYNTHESIS.II..heme.b.biosynthesis.I..aerobic.	Free_Sugars	Free_Sugars	1.1576	1.43725e-05	6.38812e-06	49	45	0.029394	0.0695658
HEMESYN2.PWY..heme.b.biosynthesis.II..oxygen.independent.	Free_Sugars	Free_Sugars	1.25436	1.33274e-05	5.40968e-06	49	48	0.0176425	0.055672
HEXITOLDEGSUPER.PWY..superpathway.of.hexitol.degradation..bacteria.	Free_Sugars	Free_Sugars	1.62017	3.48108e-05	1.07477e-05	49	37	0.00225759	0.023979
KDO.NAGLIPASYN.PWY..superpathway.of..Kdo.2.lipid.A.biosynthesis	Free_Sugars	Free_Sugars	1.16861	1.05125e-05	4.54609e-06	49	12	0.025385	0.0678245
PWY.2201..folate.transformations.I	Organ_meats	Organ_meats	1.56485	0.052288	0.0128702	49	5	0.000191806	0.0272365
PWY.2201..folate.transformations.I	Status	Case	1.5191	0.000934352	0.000394262	49	5	0.0219507	0.0302622
PWY.2201..folate.transformations.I	TOTAL_food_count	TOTAL_food_count	-0.702282	-6.7488e-05	3.19245e-05	49	5	0.0400914	0.19848
PWY.2221..Entner.Doudoroff.pathway.III..semi.phosphorylative.	Organ_meats	Organ_meats	0.760235	0.0261148	0.0120446	49	10	0.0354711	0.173686
PWY.2221..Entner.Doudoroff.pathway.III..semi.phosphorylative.	Status	Case	1.88784	0.000941548	0.00032396	49	10	0.00556166	0.0129468
LACTOSECAT.PWY..lactose.and.galactose.degradation	Free_Sugars	Free_Sugars	1.19115	1.60228e-05	6.72884e-06	49	48	0.0215473	0.0643953
NONMEVIPP.PWY..methylerythritol.phosphate.pathway.I	Free_Sugars	Free_Sugars	-1.6267	-1.5666e-05	4.66535e-06	49	49	0.00160589	0.023621
PWY.241..C4.photosynthetic.carbon.assimilation.cycle..NADP.ME.type	Fructose	Fructose	0.710052	9.0292e-05	3.57364e-05	49	46	0.0151026	0.194961
PWY.241..C4.photosynthetic.carbon.assimilation.cycle..NADP.ME.type	IL1b	IL1b	-1.30294	-0.000345612	0.00011355	49	46	0.00385626	0.0497808
P125.PWY..superpathway.of..R.R..butanediol.biosynthesis	Free_Sugars	Free_Sugars	1.07499	9.4385e-06	4.45559e-06	49	31	0.0397008	0.0841421
P23.PWY..reductive.TCA.cycle.I	Free_Sugars	Free_Sugars	1.06798	1.70839e-05	8.1805e-06	49	46	0.0424533	0.0855114
PRPP.PWY..superpathway.of.histidine..purine..and.pyrimidine.biosynthesis	Free_Sugars	Free_Sugars	1.1458	3.61947e-05	1.63067e-05	49	22	0.0315279	0.0714827
PWY.241..C4.photosynthetic.carbon.assimilation.cycle..NADP.ME.type	Status	Case	3.82597	0.0031272	0.000610589	49	46	5.56949e-06	0.000149291
PWY.241..C4.photosynthetic.carbon.assimilation.cycle..NADP.ME.type	Sugars	Sugars	1.3352	2.21697e-05	6.44957e-06	49	46	0.00127519	0.046217
PWY.241..C4.photosynthetic.carbon.assimilation.cycle..NADP.ME.type	TOTAL_food_count	TOTAL_food_count	-0.702282	-0.000136869	5.76111e-05	49	46	0.0218327	0.19848
PWY.2201..folate.transformations.I	Free_Sugars	Free_Sugars	1.6267	1.73777e-05	5.19399e-06	49	5	0.00166345	0.023621
PWY.241..C4.photosynthetic.carbon.assimilation.cycle..NADP.ME.type	Free_Sugars	Free_Sugars	2.25444	3.811e-05	8.94655e-06	49	46	0.000102977	0.0055662
PWY.3801..sucrose.degradation.II..sucrose.synthase.	Free_Sugars	Free_Sugars	1.16861	8.59501e-06	3.77614e-06	49	5	0.0276466	0.0678245
PWY.5104..L.isoleucine.biosynthesis.IV	Free_Sugars	Free_Sugars	1.62017	2.66506e-05	8.37797e-06	49	17	0.00265833	0.023979
PWY.5138..fatty.acid..beta..oxidation.IV..unsaturated..even.number.	Free_Sugars	Free_Sugars	1.29738	1.86286e-05	7.30177e-06	49	15	0.0142035	0.0504225
PWY.3801..sucrose.degradation.II..sucrose.synthase.	Status	Case	1.58577	0.000669687	0.000269491	49	5	0.0165716	0.0259554
PWY.3801..sucrose.degradation.II..sucrose.synthase.	TOTAL_food_count	TOTAL_food_count	-0.702282	-4.58469e-05	2.1957e-05	49	5	0.0424857	0.19848
PWY.5497..purine.nucleobases.degradation.II..anaerobic.	Free_Sugars	Free_Sugars	1.31053	2.30337e-05	8.91478e-06	49	49	0.0130908	0.0489183
PWY.3841..folate.transformations.II..plants.	F18D2CN6_linoleic	F18D2CN6_linoleic	0.850555	6.03988e-05	2.71799e-05	49	49	0.031341	0.141073
PWY.561..superpathway.of.glyoxylate.cycle.and.fatty.acid.degradation	Free_Sugars	Free_Sugars	1.16861	2.6852e-05	1.17523e-05	49	17	0.0270894	0.0678245
PWY.5656..mannosylglycerate.biosynthesis.I	Free_Sugars	Free_Sugars	1.18547	1.58675e-05	6.74203e-06	49	22	0.0230247	0.0652424
PWY.5837..2.carboxy.1.4.naphthoquinol.biosynthesis	Free_Sugars	Free_Sugars	1.62017	1.98309e-05	6.38975e-06	49	41	0.00330081	0.023979
PWY.3841..folate.transformations.II..plants.	kJ_from_fat	kJ_from_fat	0.849261	5.59603e-05	2.17587e-05	49	49	0.0134888	0.141494
PWY.3841..folate.transformations.II..plants.	Polyunsaturated_fat	Polyunsaturated_fat	0.904917	5.31154e-05	2.38475e-05	49	49	0.0309738	0.124475
PWY.3841..folate.transformations.II..plants.	Status	Case	-1.47316	-0.000864424	0.0003746	49	49	0.0254729	0.0336384
PWY.3841..folate.transformations.II..plants.	Total_fat	Total_fat	0.801121	9.76432e-06	3.89181e-06	49	49	0.0157791	0.158081
PWY.4041...gamma..glutamyl.cycle	IL1b	IL1b	-0.793013	-0.000266846	0.000124937	49	49	0.0380473	0.16106
PWY.4041...gamma..glutamyl.cycle	Status	Case	1.46719	0.00168264	0.000737588	49	49	0.0271072	0.0341043
PWY.4041...gamma..glutamyl.cycle	Sugars	Sugars	1.03378	1.78234e-05	6.60493e-06	49	49	0.00977297	0.0925174
PWY.5100..pyruvate.fermentation.to.acetate.and.lactate.II	F18D2CN6_linoleic	F18D2CN6_linoleic	0.850555	7.65849e-05	2.93841e-05	49	49	0.0123662	0.141073
PWY.5100..pyruvate.fermentation.to.acetate.and.lactate.II	Polyunsaturated_fat	Polyunsaturated_fat	0.910464	6.11197e-05	2.6122e-05	49	49	0.0237912	0.122895
PWY.5100..pyruvate.fermentation.to.acetate.and.lactate.II	Status	Case	1.61613	0.00102347	0.000404235	49	49	0.0147476	0.0242028
PWY.5838..superpathway.of.menaquinol.8.biosynthesis.I	Free_Sugars	Free_Sugars	1.39728	2.51777e-05	9.34409e-06	49	41	0.00987419	0.040061
PWY.5104..L.isoleucine.biosynthesis.IV	F18D2CN6_linoleic	F18D2CN6_linoleic	-0.850555	-0.000109492	4.58686e-05	49	17	0.021246	0.141073
PWY.5855..ubiquinol.7.biosynthesis..early.decarboxylation.	Free_Sugars	Free_Sugars	1.25685	1.23977e-05	4.99508e-06	49	20	0.0168644	0.055354
PWY.5861..superpathway.of.demethylmenaquinol.8.biosynthesis.I	Free_Sugars	Free_Sugars	1.44467	2.26352e-05	8.02137e-06	49	41	0.00708264	0.0359191
PWY.5897..superpathway.of.menaquinol.11.biosynthesis	Free_Sugars	Free_Sugars	1.42524	2.52072e-05	9.19019e-06	49	41	0.00871286	0.0375627
PWY.5898..superpathway.of.menaquinol.12.biosynthesis	Free_Sugars	Free_Sugars	1.42524	2.52066e-05	9.19038e-06	49	41	0.0087157	0.0375627
PWY.5104..L.isoleucine.biosynthesis.IV	kJ_from_fat	kJ_from_fat	-0.849261	-9.55659e-05	3.69747e-05	49	17	0.0130626	0.141494
PWY.5104..L.isoleucine.biosynthesis.IV	Organ_meats	Organ_meats	1.03516	0.0720608	0.0215031	49	17	0.00163753	0.0922238
PWY.5104..L.isoleucine.biosynthesis.IV	Polyunsaturated_fat	Polyunsaturated_fat	-0.910464	-9.35477e-05	4.03869e-05	49	17	0.0251544	0.122895
PWY.5104..L.isoleucine.biosynthesis.IV	Status	Case	1.96087	0.00183385	0.000614008	49	17	0.00446959	0.0109428
PWY.5899..superpathway.of.menaquinol.13.biosynthesis	Free_Sugars	Free_Sugars	1.42524	2.52066e-05	9.19038e-06	49	41	0.0087157	0.0375627
PWY.5913..partial.TCA.cycle..obligate.autotrophs.	Free_Sugars	Free_Sugars	2.25221	4.11488e-05	9.97477e-06	49	46	0.000157604	0.00559493
PWY.6293..superpathway.of.L.cysteine.biosynthesis..fungi.	Free_Sugars	Free_Sugars	1.44467	1.91111e-05	6.73064e-06	49	44	0.00676089	0.0359191
PWY.5136..fatty.acid..beta..oxidation.II..plant.peroxisome.	Status	Case	1.47946	0.00153116	0.000660057	49	47	0.0247489	0.0331542
PWY.6318..L.phenylalanine.degradation.IV..mammalian..via.side.chain.	Free_Sugars	Free_Sugars	1.42524	9.61556e-06	3.52138e-06	49	9	0.00899389	0.0375627
PWY.5138..fatty.acid..beta..oxidation.IV..unsaturated..even.number.	F18D2CN6_linoleic	F18D2CN6_linoleic	-0.850555	-8.69963e-05	3.89148e-05	49	15	0.030387	0.141073
PWY.6531..mannitol.cycle	Free_Sugars	Free_Sugars	1.62017	1.67191e-05	5.16531e-06	49	48	0.00227098	0.023979
PWY.6690..cinnamate.and.3.hydroxycinnamate.degradation.to.2.hydroxypentadienoate	Free_Sugars	Free_Sugars	1.62017	1.67479e-05	5.34176e-06	49	10	0.00302185	0.023979
PWY.6708..ubiquinol.8.biosynthesis..early.decarboxylation.	Free_Sugars	Free_Sugars	1.44467	1.08947e-05	3.85442e-06	49	8	0.00699522	0.0359191
PWY.6961..L.ascorbate.degradation.II..bacterial..aerobic.	Free_Sugars	Free_Sugars	1.62017	2.73503e-05	8.75437e-06	49	22	0.00311667	0.023979
PWY.5138..fatty.acid..beta..oxidation.IV..unsaturated..even.number.	kJ_from_fat	kJ_from_fat	-0.831861	-7.5587e-05	3.14251e-05	49	15	0.0203321	0.147278
PWY.5138..fatty.acid..beta..oxidation.IV..unsaturated..even.number.	Organ_meats	Organ_meats	0.899753	0.047908	0.0189506	49	15	0.0150487	0.125964
PWY.5138..fatty.acid..beta..oxidation.IV..unsaturated..even.number.	Polyunsaturated_fat	Polyunsaturated_fat	-0.910464	-7.78611e-05	3.40755e-05	49	15	0.027081	0.122895
PWY.5138..fatty.acid..beta..oxidation.IV..unsaturated..even.number.	Dietary_fibre	Dietary_fibre	-0.718924	-5.38611e-05	2.62327e-05	49	15	0.0458925	0.191019
PWY.5138..fatty.acid..beta..oxidation.IV..unsaturated..even.number.	Total_fat	Total_fat	-0.801121	-1.21443e-05	5.67066e-06	49	15	0.0376758	0.158081
PWY.5138..fatty.acid..beta..oxidation.IV..unsaturated..even.number.	Status	Case	2.17901	0.00166347	0.000509641	49	15	0.00205187	0.00662194
PWY.5188..tetrapyrrole.biosynthesis.I..from.glutamate.	IL1b	IL1b	-0.793013	-0.000217416	0.000100586	49	49	0.0358955	0.16106
PWY.5188..tetrapyrrole.biosynthesis.I..from.glutamate.	Status	Case	2.40652	0.00198193	0.000556225	49	49	0.000852997	0.00392176
PWY.5367..petroselinate.biosynthesis	PROTEIN_FOODS	PROTEIN_FOODS	1.04696	0.000439481	0.000140895	49	49	0.00316025	0.0897511
PWY.5367..petroselinate.biosynthesis	Status	Case	1.36494	0.000841229	0.00039399	49	49	0.0379912	0.043158
PWY.5464..superpathway.of.cytosolic.glycolysis..plants...pyruvate.dehydrogenase.and.TCA.cycle	Dietary_fibre	Dietary_fibre	-0.718924	-7.42298e-05	3.57979e-05	49	25	0.0438715	0.191019
PWY.5464..superpathway.of.cytosolic.glycolysis..plants...pyruvate.dehydrogenase.and.TCA.cycle	F18D2CN6_linoleic	F18D2CN6_linoleic	-0.850555	-0.000134884	5.22907e-05	49	25	0.0132318	0.141073
PWY.7094..fatty.acid.salvage	Free_Sugars	Free_Sugars	1.16861	1.44006e-05	6.2153e-06	49	16	0.0251148	0.0678245
PWY.5464..superpathway.of.cytosolic.glycolysis..plants...pyruvate.dehydrogenase.and.TCA.cycle	kJ_from_fat	kJ_from_fat	-0.831861	-9.69131e-05	4.32466e-05	49	25	0.0300101	0.147278
PWY.5464..superpathway.of.cytosolic.glycolysis..plants...pyruvate.dehydrogenase.and.TCA.cycle	Monounsaturated_fat	Monounsaturated_fat	-0.720324	-4.42623e-05	1.51268e-05	49	25	0.0053635	0.190404
PWY.5464..superpathway.of.cytosolic.glycolysis..plants...pyruvate.dehydrogenase.and.TCA.cycle	Polyunsaturated_fat	Polyunsaturated_fat	-0.910464	-0.000124475	4.553e-05	49	25	0.0089174	0.122895
PWY.5464..superpathway.of.cytosolic.glycolysis..plants...pyruvate.dehydrogenase.and.TCA.cycle	Energy	Energy	-1.11781	-4.42981e-07	1.26708e-07	49	25	0.00107382	0.0762412
PWY.5464..superpathway.of.cytosolic.glycolysis..plants...pyruvate.dehydrogenase.and.TCA.cycle	Total_fat	Total_fat	-1.23261	-2.42722e-05	7.28052e-06	49	25	0.00172126	0.0585318
PWY.5464..superpathway.of.cytosolic.glycolysis..plants...pyruvate.dehydrogenase.and.TCA.cycle	Status	Case	1.47236	0.00168623	0.000734032	49	25	0.0261062	0.0337007
PWY.7115..C4.photosynthetic.carbon.assimilation.cycle..NAD.ME.type	Free_Sugars	Free_Sugars	1.02792	1.31701e-05	6.50504e-06	49	49	0.0488674	0.0937725
PWY.5497..purine.nucleobases.degradation.II..anaerobic.	F18D2CN6_linoleic	F18D2CN6_linoleic	-0.850555	-0.000112849	4.72564e-05	49	49	0.0211977	0.141073
PWY.7117..C4.photosynthetic.carbon.assimilation.cycle..PEPCK.type	Free_Sugars	Free_Sugars	2.25444	4.03275e-05	9.56089e-06	49	46	0.000117596	0.0055662
PWY.5497..purine.nucleobases.degradation.II..anaerobic.	IL1b	IL1b	-0.793013	-0.000232631	0.000110677	49	49	0.0410683	0.16106
PWY.7187..pyrimidine.deoxyribonucleotides.de.novo.biosynthesis.II	Free_Sugars	Free_Sugars	1.06798	1.91727e-05	9.25026e-06	49	22	0.0439601	0.0855114
PWY.7196..superpathway.of.pyrimidine.ribonucleosides.salvage	Free_Sugars	Free_Sugars	1.44467	3.42974e-05	1.17243e-05	49	33	0.00537451	0.0359191
PWY.7204..pyridoxal.5..phosphate.salvage.II..plants.	Free_Sugars	Free_Sugars	1.1458	1.93406e-05	8.72883e-06	49	33	0.0318125	0.0714827
PWY.5497..purine.nucleobases.degradation.II..anaerobic.	kJ_from_fat	kJ_from_fat	-0.849261	-0.000111918	3.72603e-05	49	49	0.00434567	0.141494
PWY.5497..purine.nucleobases.degradation.II..anaerobic.	Organ_meats	Organ_meats	0.899753	0.0590604	0.0231476	49	49	0.0141954	0.125964
PWY.5497..purine.nucleobases.degradation.II..anaerobic.	Polyunsaturated_fat	Polyunsaturated_fat	-0.910464	-9.91163e-05	4.14678e-05	49	49	0.0210869	0.122895
PWY.5497..purine.nucleobases.degradation.II..anaerobic.	Dietary_fibre	Dietary_fibre	-0.718924	-7.04457e-05	3.18626e-05	49	49	0.0321658	0.191019
PWY.5497..purine.nucleobases.degradation.II..anaerobic.	Total_fat	Total_fat	-0.801121	-1.81619e-05	6.75716e-06	49	49	0.010046	0.158081
PWY.5497..purine.nucleobases.degradation.II..anaerobic.	Status	Case	3.12072	0.00247334	0.000584503	49	49	0.000106666	0.000757329
PWY.7221..guanosine.ribonucleotides.de.novo.biosynthesis	Free_Sugars	Free_Sugars	-1.62017	-1.44759e-05	4.67673e-06	49	49	0.00337733	0.023979
PWY.561..superpathway.of.glyoxylate.cycle.and.fatty.acid.degradation	F18D2CN6_linoleic	F18D2CN6_linoleic	-0.850555	-0.00014097	6.17097e-05	49	17	0.0271163	0.141073
PWY.7269..mitochondrial.NADPH.production..yeast.	Free_Sugars	Free_Sugars	1.1458	2.11333e-05	9.56162e-06	49	17	0.0322175	0.0714827
PWY.561..superpathway.of.glyoxylate.cycle.and.fatty.acid.degradation	IL1b	IL1b	-0.772845	-0.000295966	0.000144874	49	17	0.0468145	0.168716
PWY.7328..superpathway.of.UDP.glucose.derived.O.antigen.building.blocks.biosynthesis	Free_Sugars	Free_Sugars	1.25685	1.95084e-05	7.83821e-06	49	49	0.0165805	0.055354
PWY.7409..phospholipid.remodeling..phosphatidylethanolamine..yeast.	Free_Sugars	Free_Sugars	1.42524	1.1723e-05	4.28627e-06	49	10	0.0088917	0.0375627
PWY.7616..methanol.oxidation.to.carbon.dioxide	Free_Sugars	Free_Sugars	1.62017	1.0728e-05	3.42936e-06	49	17	0.00308138	0.023979
PWY.561..superpathway.of.glyoxylate.cycle.and.fatty.acid.degradation	kJ_from_fat	kJ_from_fat	-0.831861	-0.00010284	5.07929e-05	49	17	0.0488577	0.147278
PWY.561..superpathway.of.glyoxylate.cycle.and.fatty.acid.degradation	Organ_meats	Organ_meats	0.702213	0.0629041	0.0307888	49	17	0.0469266	0.198512
PWY.561..superpathway.of.glyoxylate.cycle.and.fatty.acid.degradation	Polyunsaturated_fat	Polyunsaturated_fat	-0.910464	-0.000125401	5.40699e-05	49	17	0.02498	0.122895
PWY.561..superpathway.of.glyoxylate.cycle.and.fatty.acid.degradation	Dietary_fibre	Dietary_fibre	-0.718924	-8.69575e-05	4.1628e-05	49	17	0.0424013	0.191019
PWY.561..superpathway.of.glyoxylate.cycle.and.fatty.acid.degradation	Total_fat	Total_fat	-0.801121	-1.96086e-05	8.99734e-06	49	17	0.0345775	0.158081
PWY.561..superpathway.of.glyoxylate.cycle.and.fatty.acid.degradation	Status	Case	2.31828	0.00278173	0.000801033	49	17	0.00111672	0.00480527
PWY.7805...aminomethyl.phosphonate.degradation	Free_Sugars	Free_Sugars	1.30539	1.62651e-05	6.332e-06	49	16	0.0135952	0.0495006
PWY.7807..glyphosate.degradation.III	Free_Sugars	Free_Sugars	1.35057	1.7155e-05	6.49436e-06	49	27	0.0113096	0.04461
PWY.7873..D.erythronate.degradation.II	Free_Sugars	Free_Sugars	1.44467	1.0344e-05	3.58559e-06	49	7	0.00599053	0.0359191
PWY.7874..L.threonate.degradation	Free_Sugars	Free_Sugars	1.28583	9.65062e-06	3.81346e-06	49	10	0.0149508	0.0517807
PWY.801..homocysteine.and.cysteine.interconversion	Free_Sugars	Free_Sugars	1.44467	1.57201e-05	5.47058e-06	49	44	0.0061741	0.0359191
PWY.5656..mannosylglycerate.biosynthesis.I	kJ_from_fat	kJ_from_fat	-0.831861	-6.31808e-05	2.90445e-05	49	22	0.0349003	0.147278
PWY.5656..mannosylglycerate.biosynthesis.I	Organ_meats	Organ_meats	0.969708	0.0490429	0.0170185	49	22	0.00604079	0.107224
PWY.5656..mannosylglycerate.biosynthesis.I	Status	Case	1.74144	0.00130986	0.00047849	49	22	0.00871396	0.0181368
PWY.8131..5..deoxyadenosine.degradation.II	Free_Sugars	Free_Sugars	1.25685	1.30009e-05	5.25263e-06	49	49	0.0171519	0.055354
PWY.5837..2.carboxy.1.4.naphthoquinol.biosynthesis	F18D2CN6_linoleic	F18D2CN6_linoleic	-0.850555	-8.15129e-05	3.49136e-05	49	41	0.0240801	0.141073
PWY.922..mevalonate.pathway.I..eukaryotes.and.bacteria.	Free_Sugars	Free_Sugars	5.43821	1.7255e-05	2.56401e-06	49	7	2.56743e-08	3.64575e-06
PWY.5837..2.carboxy.1.4.naphthoquinol.biosynthesis	IL1b	IL1b	-1.47171	-0.000256877	7.89524e-05	49	41	0.00213918	0.0337515
PWY.I9..L.cysteine.biosynthesis.VI..from.L.methionine.	Free_Sugars	Free_Sugars	1.1458	1.97506e-05	8.89782e-06	49	49	0.0315208	0.0714827
PWY0.1277..3.phenylpropanoate.and.3..3.hydroxyphenyl.propanoate.degradation	Free_Sugars	Free_Sugars	1.44467	1.98611e-05	6.86408e-06	49	10	0.0058541	0.0359191
PWY0.1337..oleate..beta..oxidation	Free_Sugars	Free_Sugars	1.19115	1.5052e-05	6.3554e-06	49	13	0.0222209	0.0643953
PWY.5837..2.carboxy.1.4.naphthoquinol.biosynthesis	kJ_from_fat	kJ_from_fat	-0.831861	-6.3323e-05	2.85678e-05	49	41	0.0317489	0.147278
PWY.5837..2.carboxy.1.4.naphthoquinol.biosynthesis	Polyunsaturated_fat	Polyunsaturated_fat	-0.910464	-7.45704e-05	3.04788e-05	49	41	0.0183907	0.122895
PWY.5837..2.carboxy.1.4.naphthoquinol.biosynthesis	Dietary_fibre	Dietary_fibre	-0.718924	-5.45448e-05	2.33492e-05	49	41	0.0240032	0.191019
PWY.5837..2.carboxy.1.4.naphthoquinol.biosynthesis	TOTAL_food_count	TOTAL_food_count	-0.702282	-7.97405e-05	3.88227e-05	49	41	0.0458162	0.19848
PWY.5837..2.carboxy.1.4.naphthoquinol.biosynthesis	Status	Case	3.58274	0.00201066	0.000426678	49	41	2.20877e-05	0.000261371
PWY0.1533..methylphosphonate.degradation.I	Free_Sugars	Free_Sugars	1.19115	1.27293e-05	5.3623e-06	49	31	0.0219315	0.0643953
PWY.5838..superpathway.of.menaquinol.8.biosynthesis.I	F18D2CN6_linoleic	F18D2CN6_linoleic	-0.831598	-0.000107584	5.03826e-05	49	41	0.038211	0.147367
PWY0.301..L.ascorbate.degradation.I..bacterial..anaerobic.	Free_Sugars	Free_Sugars	1.62968	3.09231e-05	9.02834e-06	49	30	0.00132167	0.0234596
PWY.5838..superpathway.of.menaquinol.8.biosynthesis.I	IL1b	IL1b	-1.62001	-0.000389434	0.000112252	49	41	0.00114435	0.0239876
PWY0.461..L.lysine.degradation.I	Free_Sugars	Free_Sugars	1.06798	1.1187e-05	5.36496e-06	49	13	0.042753	0.0855114
PWY66.367..ketogenesis	Free_Sugars	Free_Sugars	1.68132	1.19183e-05	3.3943e-06	49	12	0.0010268	0.0208293
PWY.5838..superpathway.of.menaquinol.8.biosynthesis.I	kJ_from_fat	kJ_from_fat	-0.831861	-8.57859e-05	4.10882e-05	49	41	0.0425028	0.147278
PWY.5838..superpathway.of.menaquinol.8.biosynthesis.I	Polyunsaturated_fat	Polyunsaturated_fat	-0.910464	-9.98435e-05	4.39498e-05	49	41	0.0279312	0.122895
PWY.5838..superpathway.of.menaquinol.8.biosynthesis.I	Dietary_fibre	Dietary_fibre	-0.718924	-7.65946e-05	3.34684e-05	49	41	0.0268526	0.191019
PWY.5838..superpathway.of.menaquinol.8.biosynthesis.I	Status	Case	3.82597	0.00299695	0.000603592	49	41	9.46211e-06	0.000149291
PWY66.409..superpathway.of.purine.nucleotide.salvage	Free_Sugars	Free_Sugars	1.06798	2.06507e-05	9.92182e-06	49	49	0.0431224	0.0855114
PWY.5840..superpathway.of.menaquinol.7.biosynthesis	IL1b	IL1b	-1.62001	-0.000355119	0.000101143	49	41	0.00101159	0.0239876
RUMP.PWY..formaldehyde.oxidation.I	Free_Sugars	Free_Sugars	1.86164	2.4344e-05	6.47022e-06	49	23	0.000484222	0.0137519
TCA.GLYOX.BYPASS..superpathway.of.glyoxylate.bypass.and.TCA	Free_Sugars	Free_Sugars	1.19896	2.79348e-05	1.16291e-05	49	19	0.0204882	0.0632463
PWY.5840..superpathway.of.menaquinol.7.biosynthesis	Polyunsaturated_fat	Polyunsaturated_fat	-0.849572	-8.07797e-05	4.00435e-05	49	41	0.0496528	0.141393
PWY.5840..superpathway.of.menaquinol.7.biosynthesis	Dietary_fibre	Dietary_fibre	-0.718924	-6.21049e-05	3.04925e-05	49	41	0.0475863	0.191019
PWY.5840..superpathway.of.menaquinol.7.biosynthesis	Status	Case	3.61964	0.00263339	0.000552775	49	41	1.8598e-05	0.000240083
UBISYN.PWY..superpathway.of.ubiquinol.8.biosynthesis..early.decarboxylation.	Free_Sugars	Free_Sugars	1.44467	1.12328e-05	3.9326e-06	49	8	0.00646435	0.0359191
AEROBACTINSYN.PWY..aerobactin.biosynthesis	kJ_from_added_sugars	kJ_from_added_sugars	3.43316	9.64134e-07	1.9059e-07	49	6	7.56476e-06	0.000368843
AST.PWY..L.arginine.degradation.II..AST.pathway.	kJ_from_added_sugars	kJ_from_added_sugars	2.86733	1.73788e-06	4.22268e-07	49	15	0.000162491	0.00135728
CARNMET.PWY..L.carnitine.degradation.I	kJ_from_added_sugars	kJ_from_added_sugars	2.50856	8.53489e-07	2.35828e-07	49	12	0.000745691	0.00310055
ECASYN.PWY..enterobacterial.common.antigen.biosynthesis	kJ_from_added_sugars	kJ_from_added_sugars	2.50856	1.34002e-06	3.71892e-07	49	13	0.000781844	0.00310055
PWY.5855..ubiquinol.7.biosynthesis..early.decarboxylation.	kJ_from_fat	kJ_from_fat	-0.831861	-5.33562e-05	2.13254e-05	49	20	0.0160523	0.147278
PWY.5855..ubiquinol.7.biosynthesis..early.decarboxylation.	Organ_meats	Organ_meats	0.873269	0.0309526	0.0130132	49	20	0.0216855	0.133885
PWY.5855..ubiquinol.7.biosynthesis..early.decarboxylation.	Status	Case	1.6178	0.000919627	0.000361986	49	20	0.0144322	0.0241102
PWY.5855..ubiquinol.7.biosynthesis..early.decarboxylation.	Total_fat	Total_fat	-0.801121	-9.23332e-06	3.8178e-06	49	20	0.0196934	0.158081
PWY.5860..superpathway.of.demethylmenaquinol.6.biosynthesis.I	CF_data	CF_data	-0.761037	-0.000200831	7.23785e-05	49	15	0.00801711	0.173366
FAO.PWY..fatty.acid..beta..oxidation.I..generic.	kJ_from_added_sugars	kJ_from_added_sugars	2.9467	2.78007e-06	6.52884e-07	49	15	0.000103502	0.00113056
PWY.5860..superpathway.of.demethylmenaquinol.6.biosynthesis.I	Status	Case	1.61323	0.0013195	0.000524048	49	15	0.0152711	0.0243652
GALACTITOLCAT.PWY..galactitol.degradation	kJ_from_added_sugars	kJ_from_added_sugars	1.67668	1.69271e-06	6.28752e-07	49	37	0.00993351	0.0210531
PWY.5861..superpathway.of.demethylmenaquinol.8.biosynthesis.I	F18D2CN6_linoleic	F18D2CN6_linoleic	-0.850555	-9.48945e-05	4.34481e-05	49	41	0.0342077	0.141073
GLUCARDEG.PWY..D.glucarate.degradation.I	kJ_from_added_sugars	kJ_from_added_sugars	2.55807	1.61962e-06	4.35287e-07	49	47	0.000549354	0.00276647
PWY.5861..superpathway.of.demethylmenaquinol.8.biosynthesis.I	IL1b	IL1b	-1.60817	-0.000330927	9.72386e-05	49	41	0.00138876	0.0246505
GLYCOLYSIS.TCA.GLYOX.BYPASS..superpathway.of.glycolysis..pyruvate.dehydrogenase..TCA..and.glyoxylate.bypass	kJ_from_added_sugars	kJ_from_added_sugars	2.25617	2.11476e-06	6.41415e-07	49	13	0.00191312	0.00554415
HCAMHPDEG.PWY..3.phenylpropanoate.and.3..3.hydroxyphenyl.propanoate.degradation.to.2.hydroxypentadienoate	kJ_from_added_sugars	kJ_from_added_sugars	3.43316	1.64728e-06	3.36442e-07	49	10	1.29874e-05	0.000368843
HEME.BIOSYNTHESIS.II..heme.b.biosynthesis.I..aerobic.	kJ_from_added_sugars	kJ_from_added_sugars	2.55807	1.53868e-06	4.17052e-07	49	45	0.000603947	0.00276647
PWY.5861..superpathway.of.demethylmenaquinol.8.biosynthesis.I	kJ_from_fat	kJ_from_fat	-0.831861	-7.51842e-05	3.54592e-05	49	41	0.0395272	0.147278
PWY.5861..superpathway.of.demethylmenaquinol.8.biosynthesis.I	Polyunsaturated_fat	Polyunsaturated_fat	-0.910464	-8.77265e-05	3.79077e-05	49	41	0.025278	0.122895
PWY.5861..superpathway.of.demethylmenaquinol.8.biosynthesis.I	Dietary_fibre	Dietary_fibre	-0.718924	-6.72e-05	2.88715e-05	49	41	0.0244922	0.191019
PWY.5861..superpathway.of.demethylmenaquinol.8.biosynthesis.I	TOTAL_food_count	TOTAL_food_count	-0.702282	-9.68367e-05	4.80638e-05	49	41	0.0499293	0.19848
PWY.5861..superpathway.of.demethylmenaquinol.8.biosynthesis.I	Status	Case	3.79133	0.00256722	0.000522827	49	41	1.13862e-05	0.000161684
PWY.5896..superpathway.of.menaquinol.10.biosynthesis	CF_data	CF_data	-0.761037	-0.000239917	8.63649e-05	49	15	0.00794992	0.173366
HEMESYN2.PWY..heme.b.biosynthesis.II..oxygen.independent.	kJ_from_added_sugars	kJ_from_added_sugars	2.22232	1.19444e-06	3.66096e-07	49	48	0.00211039	0.00599351
PWY.5896..superpathway.of.menaquinol.10.biosynthesis	Status	Case	1.61613	0.00157884	0.000625258	49	15	0.0149989	0.0242028
HEXITOLDEGSUPER.PWY..superpathway.of.hexitol.degradation..bacteria.	kJ_from_added_sugars	kJ_from_added_sugars	2.37576	2.57922e-06	7.50314e-07	49	37	0.00127474	0.00420959
PWY.5897..superpathway.of.menaquinol.11.biosynthesis	F18D2CN6_linoleic	F18D2CN6_linoleic	-0.850555	-0.000108527	4.95595e-05	49	41	0.033762	0.141073
KDO.NAGLIPASYN.PWY..superpathway.of..Kdo.2.lipid.A.biosynthesis	kJ_from_added_sugars	kJ_from_added_sugars	2.48683	1.06763e-06	3.00093e-07	49	12	0.000895258	0.00325966
PWY.5897..superpathway.of.menaquinol.11.biosynthesis	IL1b	IL1b	-1.62001	-0.000382671	0.000110658	49	41	0.00118249	0.0239876
NONMEVIPP.PWY..methylerythritol.phosphate.pathway.I	kJ_from_added_sugars	kJ_from_added_sugars	-2.47349	-1.15353e-06	3.25972e-07	49	49	0.000946852	0.00336132
P125.PWY..superpathway.of..R.R..butanediol.biosynthesis	kJ_from_added_sugars	kJ_from_added_sugars	2.50856	1.04525e-06	2.90973e-07	49	31	0.000807889	0.00310055
P164.PWY..purine.nucleobases.degradation.I..anaerobic.	kJ_from_added_sugars	kJ_from_added_sugars	1.35521	1.31171e-06	5.5317e-07	49	49	0.0220681	0.0441362
PWY.5897..superpathway.of.menaquinol.11.biosynthesis	kJ_from_fat	kJ_from_fat	-0.831861	-8.60071e-05	4.04464e-05	49	41	0.038985	0.147278
PWY.5897..superpathway.of.menaquinol.11.biosynthesis	Polyunsaturated_fat	Polyunsaturated_fat	-0.910464	-0.000100454	4.32319e-05	49	41	0.0247218	0.122895
PWY.5897..superpathway.of.menaquinol.11.biosynthesis	Dietary_fibre	Dietary_fibre	-0.718924	-7.58341e-05	3.29839e-05	49	41	0.0261942	0.191019
PWY.5897..superpathway.of.menaquinol.11.biosynthesis	Status	Case	3.82597	0.00295397	0.000594517	49	41	9.35112e-06	0.000149291
P23.PWY..reductive.TCA.cycle.I	kJ_from_added_sugars	kJ_from_added_sugars	1.71771	1.53258e-06	5.60456e-07	49	46	0.00890312	0.0191552
PWY.5898..superpathway.of.menaquinol.12.biosynthesis	F18D2CN6_linoleic	F18D2CN6_linoleic	-0.850555	-0.000108531	4.95601e-05	49	41	0.0337576	0.141073
P461.PWY..hexitol.fermentation.to.lactate..formate..ethanol.and.acetate	kJ_from_added_sugars	kJ_from_added_sugars	1.11529	1.52241e-06	7.23747e-07	49	49	0.0410428	0.0766853
PWY.5898..superpathway.of.menaquinol.12.biosynthesis	IL1b	IL1b	-1.62001	-0.000382684	0.000110659	49	41	0.00118219	0.0239876
PWY.2201..folate.transformations.I	kJ_from_added_sugars	kJ_from_added_sugars	3.43316	1.65189e-06	3.27827e-07	49	5	8.08056e-06	0.000368843
PWY.241..C4.photosynthetic.carbon.assimilation.cycle..NADP.ME.type	kJ_from_added_sugars	kJ_from_added_sugars	2.4914	2.35934e-06	6.60885e-07	49	46	0.000863176	0.00322555
PWY.3801..sucrose.degradation.II..sucrose.synthase.	kJ_from_added_sugars	kJ_from_added_sugars	2.42508	8.72621e-07	2.49851e-07	49	5	0.00108495	0.00375765
PWY.5898..superpathway.of.menaquinol.12.biosynthesis	kJ_from_fat	kJ_from_fat	-0.831861	-8.60069e-05	4.0447e-05	49	41	0.0389882	0.147278
PWY.5898..superpathway.of.menaquinol.12.biosynthesis	Polyunsaturated_fat	Polyunsaturated_fat	-0.910464	-0.000100458	4.32324e-05	49	41	0.024718	0.122895
PWY.5898..superpathway.of.menaquinol.12.biosynthesis	Dietary_fibre	Dietary_fibre	-0.718924	-7.58382e-05	3.29842e-05	49	41	0.0261878	0.191019
PWY.5898..superpathway.of.menaquinol.12.biosynthesis	Status	Case	3.82597	0.00295404	0.000594522	49	41	9.34873e-06	0.000149291
PWY.3841..folate.transformations.II..plants.	kJ_from_added_sugars	kJ_from_added_sugars	-1.80143	-1.0087e-06	3.54643e-07	49	49	0.00667476	0.0157969
PWY.5899..superpathway.of.menaquinol.13.biosynthesis	F18D2CN6_linoleic	F18D2CN6_linoleic	-0.850555	-0.000108531	4.95601e-05	49	41	0.0337576	0.141073
PWY.5104..L.isoleucine.biosynthesis.IV	kJ_from_added_sugars	kJ_from_added_sugars	2.9467	2.36339e-06	5.52174e-07	49	17	9.64962e-05	0.00113056
PWY.5899..superpathway.of.menaquinol.13.biosynthesis	IL1b	IL1b	-1.62001	-0.000382684	0.000110659	49	41	0.00118219	0.0239876
PWY.5136..fatty.acid..beta..oxidation.II..plant.peroxisome.	kJ_from_added_sugars	kJ_from_added_sugars	2.56178	2.23094e-06	5.9683e-07	49	47	0.000521553	0.00274298
PWY.5138..fatty.acid..beta..oxidation.IV..unsaturated..even.number.	kJ_from_added_sugars	kJ_from_added_sugars	2.7772	1.8842e-06	4.75017e-07	49	15	0.000258781	0.00167031
PWY.5497..purine.nucleobases.degradation.II..anaerobic.	kJ_from_added_sugars	kJ_from_added_sugars	2.27226	2.00663e-06	6.04926e-07	49	49	0.0018059	0.00534245
PWY.5899..superpathway.of.menaquinol.13.biosynthesis	kJ_from_fat	kJ_from_fat	-0.831861	-8.60069e-05	4.0447e-05	49	41	0.0389882	0.147278
PWY.5899..superpathway.of.menaquinol.13.biosynthesis	Polyunsaturated_fat	Polyunsaturated_fat	-0.910464	-0.000100458	4.32324e-05	49	41	0.024718	0.122895
PWY.5899..superpathway.of.menaquinol.13.biosynthesis	Dietary_fibre	Dietary_fibre	-0.718924	-7.58382e-05	3.29842e-05	49	41	0.0261878	0.191019
PWY.5899..superpathway.of.menaquinol.13.biosynthesis	Status	Case	3.82597	0.00295404	0.000594522	49	41	9.34873e-06	0.000149291
PWY.561..superpathway.of.glyoxylate.cycle.and.fatty.acid.degradation	kJ_from_added_sugars	kJ_from_added_sugars	2.55807	2.83817e-06	7.68226e-07	49	17	0.000594851	0.00276647
PWY.5913..partial.TCA.cycle..obligate.autotrophs.	F18D2CN6_linoleic	F18D2CN6_linoleic	-0.815789	-0.000118929	5.88747e-05	49	46	0.0493562	0.152831
PWY.5656..mannosylglycerate.biosynthesis.I	kJ_from_added_sugars	kJ_from_added_sugars	2.71829	1.69693e-06	4.36756e-07	49	22	0.000332656	0.00191299
PWY.5913..partial.TCA.cycle..obligate.autotrophs.	Fructose	Fructose	0.710052	0.000100718	3.94326e-05	49	46	0.0140991	0.194961
PWY.5913..partial.TCA.cycle..obligate.autotrophs.	IL1b	IL1b	-1.21727	-0.000373436	0.00012703	49	46	0.00512418	0.0606361
PWY.5837..2.carboxy.1.4.naphthoquinol.biosynthesis	kJ_from_added_sugars	kJ_from_added_sugars	2.69934	1.66209e-06	4.31231e-07	49	41	0.000365888	0.00199831
PWY.5838..superpathway.of.menaquinol.8.biosynthesis.I	kJ_from_added_sugars	kJ_from_added_sugars	2.13212	2.03102e-06	6.43682e-07	49	41	0.00285726	0.00737693
PWY.5840..superpathway.of.menaquinol.7.biosynthesis	kJ_from_added_sugars	kJ_from_added_sugars	1.19679	1.33577e-06	6.09306e-07	49	41	0.0335721	0.0635631
PWY.5913..partial.TCA.cycle..obligate.autotrophs.	Polyunsaturated_fat	Polyunsaturated_fat	-0.865072	-0.000108109	5.14972e-05	49	46	0.0414296	0.136436
PWY.5913..partial.TCA.cycle..obligate.autotrophs.	Dietary_fibre	Dietary_fibre	-0.718924	-8.25993e-05	3.92359e-05	49	46	0.0408888	0.191019
PWY.5913..partial.TCA.cycle..obligate.autotrophs.	Sugars	Sugars	1.3352	2.4224e-05	7.14697e-06	49	46	0.00146617	0.046217
PWY.5913..partial.TCA.cycle..obligate.autotrophs.	TOTAL_food_count	TOTAL_food_count	-0.702282	-0.000154801	6.34654e-05	49	46	0.0187299	0.19848
PWY.5913..partial.TCA.cycle..obligate.autotrophs.	Status	Case	3.82597	0.00344071	0.00067701	49	46	6.36708e-06	0.000149291
PWY.5855..ubiquinol.7.biosynthesis..early.decarboxylation.	kJ_from_added_sugars	kJ_from_added_sugars	2.82587	1.30436e-06	3.22093e-07	49	20	0.000199801	0.00149325
PWY.5861..superpathway.of.demethylmenaquinol.8.biosynthesis.I	kJ_from_added_sugars	kJ_from_added_sugars	2.29045	1.84085e-06	5.50079e-07	49	41	0.00165965	0.00512328
PWY.5897..superpathway.of.menaquinol.11.biosynthesis	kJ_from_added_sugars	kJ_from_added_sugars	2.20683	2.0376e-06	6.32188e-07	49	41	0.00236099	0.00621118
PWY.5918..superpathway.of.heme.b.biosynthesis.from.glutamate	kJ_from_fat	kJ_from_fat	-0.831861	-7.37137e-05	3.58454e-05	49	41	0.0455673	0.147278
PWY.5918..superpathway.of.heme.b.biosynthesis.from.glutamate	Status	Case	1.35152	0.00130394	0.000616683	49	41	0.0398104	0.0445124
PWY.5918..superpathway.of.heme.b.biosynthesis.from.glutamate	Total_fat	Total_fat	-0.801121	-1.3935e-05	6.35412e-06	49	41	0.0335119	0.158081
PWY.5898..superpathway.of.menaquinol.12.biosynthesis	kJ_from_added_sugars	kJ_from_added_sugars	2.20683	2.03755e-06	6.32202e-07	49	41	0.002362	0.00621118
PWY.6284..superpathway.of.unsaturated.fatty.acids.biosynthesis..E..coli.	PROTEIN_FOODS	PROTEIN_FOODS	0.720645	0.000437211	0.000173365	49	49	0.01528	0.190263
PWY.6284..superpathway.of.unsaturated.fatty.acids.biosynthesis..E..coli.	Status	Case	1.63889	0.00118495	0.000460337	49	49	0.0132628	0.0229672
PWY.6285..superpathway.of.fatty.acids.biosynthesis..E..coli.	F18D2CN6_linoleic	F18D2CN6_linoleic	-0.850555	-0.000190782	7.48968e-05	49	22	0.0143455	0.141073
PWY.6285..superpathway.of.fatty.acids.biosynthesis..E..coli.	IL1b	IL1b	-0.877051	-0.000405181	0.000176334	49	22	0.0261709	0.132724
PWY.5899..superpathway.of.menaquinol.13.biosynthesis	kJ_from_added_sugars	kJ_from_added_sugars	2.20683	2.03755e-06	6.32202e-07	49	41	0.002362	0.00621118
PWY.6285..superpathway.of.fatty.acids.biosynthesis..E..coli.	kJ_from_fat	kJ_from_fat	-0.831861	-0.000149939	6.12524e-05	49	22	0.018334	0.147278
PWY.6285..superpathway.of.fatty.acids.biosynthesis..E..coli.	kJ_from_protein	kJ_from_protein	0.813217	0.000431253	0.000143832	49	22	0.00440986	0.153739
PWY.6285..superpathway.of.fatty.acids.biosynthesis..E..coli.	Polyunsaturated_fat	Polyunsaturated_fat	-0.910464	-0.000177843	6.51186e-05	49	22	0.00898355	0.122895
PWY.6285..superpathway.of.fatty.acids.biosynthesis..E..coli.	Status	Case	3.34874	0.00415071	0.000928646	49	22	4.92439e-05	0.00044798
PWY.6285..superpathway.of.fatty.acids.biosynthesis..E..coli.	Total_fat	Total_fat	-0.801121	-2.87756e-05	1.08059e-05	49	22	0.0107074	0.158081
PWY.6292..superpathway.of.L.cysteine.biosynthesis..mammalian.	Status	Case	1.6178	0.00098975	0.000389285	49	49	0.0143607	0.0241102
PWY.6292..superpathway.of.L.cysteine.biosynthesis..mammalian.	Tomatoes	Tomatoes	1.28969	0.00219886	0.000569905	49	49	0.000361426	0.0513225
PWY.5913..partial.TCA.cycle..obligate.autotrophs.	kJ_from_added_sugars	kJ_from_added_sugars	2.28903	2.47201e-06	7.40585e-07	49	46	0.0017013	0.00514011
PWY.5918..superpathway.of.heme.b.biosynthesis.from.glutamate	kJ_from_added_sugars	kJ_from_added_sugars	2.2127	1.81169e-06	5.57807e-07	49	41	0.0022008	0.00612773
PWY.6293..superpathway.of.L.cysteine.biosynthesis..fungi.	kJ_from_added_sugars	kJ_from_added_sugars	1.72676	1.31306e-06	4.77753e-07	49	44	0.00858754	0.0187605
PWY.6318..L.phenylalanine.degradation.IV..mammalian..via.side.chain.	kJ_from_added_sugars	kJ_from_added_sugars	2.82239	9.26202e-07	2.30364e-07	49	9	0.000218778	0.00150525
PWY.6293..superpathway.of.L.cysteine.biosynthesis..fungi.	Polyunsaturated_fat	Polyunsaturated_fat	-0.849572	-6.58225e-05	3.2218e-05	49	44	0.0469315	0.141393
PWY.6293..superpathway.of.L.cysteine.biosynthesis..fungi.	Status	Case	2.29197	0.00159113	0.000473284	49	44	0.00154599	0.00510535
PWY.6293..superpathway.of.L.cysteine.biosynthesis..fungi.	Sugars	Sugars	0.784644	1.09224e-05	4.72517e-06	49	44	0.0254384	0.164194
PWY.6293..superpathway.of.L.cysteine.biosynthesis..fungi.	TOTAL_food_count	TOTAL_food_count	-0.702282	-8.91384e-05	3.99996e-05	49	44	0.0308886	0.19848
PWY.6531..mannitol.cycle	kJ_from_added_sugars	kJ_from_added_sugars	2.94631	1.45071e-06	3.4259e-07	49	48	0.000111565	0.00113159
PWY.6318..L.phenylalanine.degradation.IV..mammalian..via.side.chain.	F18D2CN6_linoleic	F18D2CN6_linoleic	-0.850555	-4.1703e-05	1.89704e-05	49	9	0.0331111	0.141073
PWY.6549..L.glutamine.biosynthesis.III	kJ_from_added_sugars	kJ_from_added_sugars	1.78698	1.44502e-06	5.12545e-07	49	49	0.00713047	0.0163311
PWY.6608..guanosine.nucleotides.degradation.III	kJ_from_added_sugars	kJ_from_added_sugars	1.72803	1.6845e-06	6.11325e-07	49	49	0.00843058	0.0187054
PWY.6690..cinnamate.and.3.hydroxycinnamate.degradation.to.2.hydroxypentadienoate	kJ_from_added_sugars	kJ_from_added_sugars	3.43316	1.64728e-06	3.36442e-07	49	10	1.29874e-05	0.000368843
PWY.6708..ubiquinol.8.biosynthesis..early.decarboxylation.	kJ_from_added_sugars	kJ_from_added_sugars	2.9467	1.06933e-06	2.48772e-07	49	8	9.10248e-05	0.00113056
PWY.6318..L.phenylalanine.degradation.IV..mammalian..via.side.chain.	kJ_from_fat	kJ_from_fat	-0.831861	-3.51011e-05	1.53817e-05	49	9	0.0272699	0.147278
PWY.6318..L.phenylalanine.degradation.IV..mammalian..via.side.chain.	Polyunsaturated_fat	Polyunsaturated_fat	-0.910464	-3.75551e-05	1.6601e-05	49	9	0.0285602	0.122895
PWY.6318..L.phenylalanine.degradation.IV..mammalian..via.side.chain.	Status	Case	1.6511	0.000668343	0.000255939	49	9	0.012067	0.0223304
PWY.6961..L.ascorbate.degradation.II..bacterial..aerobic.	kJ_from_added_sugars	kJ_from_added_sugars	2.71829	2.29182e-06	5.90481e-07	49	22	0.000336794	0.00191299
PWY.7094..fatty.acid.salvage	kJ_from_added_sugars	kJ_from_added_sugars	2.54183	1.4912e-06	4.07859e-07	49	16	0.000667411	0.00287189
PWY.7117..C4.photosynthetic.carbon.assimilation.cycle..PEPCK.type	kJ_from_added_sugars	kJ_from_added_sugars	2.33677	2.41881e-06	7.11673e-07	49	46	0.0014269	0.004605
PWY.7187..pyrimidine.deoxyribonucleotides.de.novo.biosynthesis.II	kJ_from_added_sugars	kJ_from_added_sugars	1.38741	1.55003e-06	6.43711e-07	49	22	0.0202024	0.0409821
PWY.7199..pyrimidine.deoxyribonucleosides.salvage	kJ_from_added_sugars	kJ_from_added_sugars	-1.06352	-7.98151e-07	3.91639e-07	49	49	0.047456	0.0863942
PWY.6531..mannitol.cycle	Status	Case	1.6511	0.0010099	0.000386354	49	48	0.0119879	0.0223304
PWY.7204..pyridoxal.5..phosphate.salvage.II..plants.	kJ_from_added_sugars	kJ_from_added_sugars	2.72448	2.19488e-06	5.60923e-07	49	33	0.000305463	0.0018859
PWY.7221..guanosine.ribonucleotides.de.novo.biosynthesis	kJ_from_added_sugars	kJ_from_added_sugars	-2.09568	-1.02897e-06	3.29927e-07	49	49	0.00316389	0.00802273
PWY.7377..cob.II.yrinate.a.c.diamide.biosynthesis.I..early.cobalt.insertion.	kJ_from_added_sugars	kJ_from_added_sugars	1.74679	6.49117e-07	2.33661e-07	49	6	0.00794801	0.0179146
PWY.6549..L.glutamine.biosynthesis.III	Status	Case	2.14757	0.00164897	0.000512799	49	49	0.00235632	0.0071191
PWY.6590..superpathway.of.Clostridium.acetobutylicum.acidogenic.fermentation	PROTEIN_FOODS	PROTEIN_FOODS	0.765956	0.00044757	0.000164295	49	49	0.00914531	0.171413
PWY.6590..superpathway.of.Clostridium.acetobutylicum.acidogenic.fermentation	Status	Case	-1.33695	-0.000955462	0.000455847	49	49	0.0414923	0.0460305
PWY.6590..superpathway.of.Clostridium.acetobutylicum.acidogenic.fermentation	TOTAL_food_count	TOTAL_food_count	0.702282	8.74839e-05	3.5506e-05	49	49	0.0176296	0.19848
PWY.7409..phospholipid.remodeling..phosphatidylethanolamine..yeast.	kJ_from_added_sugars	kJ_from_added_sugars	2.85985	1.14225e-06	2.7915e-07	49	10	0.000175039	0.00138087
PWY.7616..methanol.oxidation.to.carbon.dioxide	kJ_from_added_sugars	kJ_from_added_sugars	1.34417	5.93906e-07	2.52211e-07	49	17	0.0229547	0.0452718
PWY.7805...aminomethyl.phosphonate.degradation	kJ_from_added_sugars	kJ_from_added_sugars	2.82239	1.6501e-06	4.1098e-07	49	16	0.000222607	0.00150525
PWY.6608..guanosine.nucleotides.degradation.III	Organ_meats	Organ_meats	0.873269	0.0545161	0.0228512	49	49	0.0213162	0.133885
PWY.6608..guanosine.nucleotides.degradation.III	Status	Case	1.6511	0.00173149	0.000667254	49	49	0.0125805	0.0223304
PWY.6612..superpathway.of.tetrahydrofolate.biosynthesis	kJ_from_protein	kJ_from_protein	0.813217	0.000229874	8.05479e-05	49	43	0.00650646	0.153739
PWY.6612..superpathway.of.tetrahydrofolate.biosynthesis	Dietary_fibre	Dietary_fibre	-0.718924	-6.69676e-05	2.8047e-05	49	43	0.0212142	0.191019
PWY.6612..superpathway.of.tetrahydrofolate.biosynthesis	Status	Case	2.29337	0.00185452	0.000547841	49	43	0.00144461	0.00508898
PWY.7807..glyphosate.degradation.III	kJ_from_added_sugars	kJ_from_added_sugars	3.02149	1.82399e-06	4.11302e-07	49	27	5.87923e-05	0.000951716
PWY.6690..cinnamate.and.3.hydroxycinnamate.degradation.to.2.hydroxypentadienoate	F18D2CN6_linoleic	F18D2CN6_linoleic	-0.850555	-6.98681e-05	2.91561e-05	49	10	0.0207766	0.141073
PWY.7858...5Z..dodecenoate.biosynthesis.II	kJ_from_added_sugars	kJ_from_added_sugars	1.07393	1.37013e-06	6.66812e-07	49	22	0.0457376	0.0843473
PWY.7873..D.erythronate.degradation.II	kJ_from_added_sugars	kJ_from_added_sugars	3.02149	1.01871e-06	2.30128e-07	49	7	6.03201e-05	0.000951716
PWY.7874..L.threonate.degradation	kJ_from_added_sugars	kJ_from_added_sugars	2.86733	1.01219e-06	2.45213e-07	49	10	0.000156373	0.00135728
PWY.801..homocysteine.and.cysteine.interconversion	kJ_from_added_sugars	kJ_from_added_sugars	1.79349	1.09657e-06	3.87328e-07	49	44	0.00691124	0.0160885
PWY.6690..cinnamate.and.3.hydroxycinnamate.degradation.to.2.hydroxypentadienoate	Polyunsaturated_fat	Polyunsaturated_fat	-0.910464	-6.11623e-05	2.55954e-05	49	10	0.0211183	0.122895
PWY.6690..cinnamate.and.3.hydroxycinnamate.degradation.to.2.hydroxypentadienoate	Status	Case	1.6511	0.00103204	0.000397219	49	10	0.012478	0.0223304
PWY.8131..5..deoxyadenosine.degradation.II	kJ_from_added_sugars	kJ_from_added_sugars	1.22466	8.37166e-07	3.75296e-07	49	49	0.0307318	0.0596125
PWY.8182..valproate..beta..oxidation	kJ_from_added_sugars	kJ_from_added_sugars	2.50856	2.06331e-06	5.73367e-07	49	47	0.000792759	0.00310055
PWY.922..mevalonate.pathway.I..eukaryotes.and.bacteria.	kJ_from_added_sugars	kJ_from_added_sugars	3.57966	1.08843e-06	1.98736e-07	49	7	1.85375e-06	0.000263232
PWY0.1277..3.phenylpropanoate.and.3..3.hydroxyphenyl.propanoate.degradation	kJ_from_added_sugars	kJ_from_added_sugars	3.03721	1.98149e-06	4.37725e-07	49	10	4.36404e-05	0.000917893
PWY.6708..ubiquinol.8.biosynthesis..early.decarboxylation.	Organ_meats	Organ_meats	0.880761	0.0250824	0.0101778	49	8	0.0176078	0.131595
PWY.6708..ubiquinol.8.biosynthesis..early.decarboxylation.	Status	Case	1.55936	0.00069136	0.000283687	49	8	0.0186478	0.0275832
PWY.6823..molybdopterin.biosynthesis	CK18	CK18	0.843658	1.76777e-06	6.04634e-07	49	49	0.00535132	0.143332
PWY.6823..molybdopterin.biosynthesis	Status	Case	1.3682	0.00125757	0.000586404	49	49	0.03719	0.0428353
PWY0.1337..oleate..beta..oxidation	kJ_from_added_sugars	kJ_from_added_sugars	2.55365	1.53467e-06	4.17544e-07	49	13	0.000629817	0.00279481
PWY.6961..L.ascorbate.degradation.II..bacterial..aerobic.	F18D2CN6_linoleic	F18D2CN6_linoleic	-0.850555	-0.000113114	4.7822e-05	49	22	0.0223848	0.141073
PWY0.1533..methylphosphonate.degradation.I	kJ_from_added_sugars	kJ_from_added_sugars	2.90009	1.42529e-06	3.41045e-07	49	31	0.000132958	0.00125867
PWY.6961..L.ascorbate.degradation.II..bacterial..aerobic.	IL1b	IL1b	-1.15993	-0.000290131	0.000109737	49	22	0.0111714	0.0691936
PWY0.301..L.ascorbate.degradation.I..bacterial..anaerobic.	kJ_from_added_sugars	kJ_from_added_sugars	3.03721	2.68247e-06	5.94041e-07	49	30	4.52482e-05	0.000917893
PWY0.461..L.lysine.degradation.I	kJ_from_added_sugars	kJ_from_added_sugars	2.29045	1.18911e-06	3.55086e-07	49	13	0.00164883	0.00512328
PWY66.367..ketogenesis	kJ_from_added_sugars	kJ_from_added_sugars	1.83626	7.16365e-07	2.48677e-07	49	12	0.00605765	0.0145794
PWY.6961..L.ascorbate.degradation.II..bacterial..aerobic.	kJ_from_fat	kJ_from_fat	-0.849261	-0.000103944	3.82503e-05	49	22	0.0093057	0.141494
PWY.6961..L.ascorbate.degradation.II..bacterial..aerobic.	Organ_meats	Organ_meats	1.03516	0.0686081	0.0228507	49	22	0.00436038	0.0922238
PWY.6961..L.ascorbate.degradation.II..bacterial..aerobic.	Polyunsaturated_fat	Polyunsaturated_fat	-0.910464	-0.0001008	4.18872e-05	49	22	0.020276	0.122895
PWY.6961..L.ascorbate.degradation.II..bacterial..aerobic.	Status	Case	2.40652	0.00220572	0.000621094	49	22	0.000883776	0.00392176
PWY.7013...S..propane.1.2.diol.degradation	Fructose	Fructose	1.04597	0.000124832	3.9079e-05	49	45	0.00256063	0.0899567
PWY.7013...S..propane.1.2.diol.degradation	IL1b	IL1b	-1.15993	-0.000365751	0.000138145	49	45	0.011066	0.0691936
PWY66.409..superpathway.of.purine.nucleotide.salvage	kJ_from_added_sugars	kJ_from_added_sugars	1.22466	1.55042e-06	6.965e-07	49	49	0.0310657	0.0596125
RUMP.PWY..formaldehyde.oxidation.I	kJ_from_added_sugars	kJ_from_added_sugars	2.42123	1.6193e-06	4.65138e-07	49	23	0.00112132	0.00379113
PWY.7013...S..propane.1.2.diol.degradation	kJ_from_fat	kJ_from_fat	-0.831861	-9.99283e-05	4.91248e-05	49	45	0.0478536	0.147278
PWY.7013...S..propane.1.2.diol.degradation	PROTEIN_FOODS	PROTEIN_FOODS	-0.720645	-0.000777697	0.000303359	49	45	0.0137704	0.190263
PWY.7013...S..propane.1.2.diol.degradation	Status	Case	3.82597	0.00370571	0.000692817	49	45	2.56372e-06	0.000149291
PWY.7013...S..propane.1.2.diol.degradation	TOTAL_food_count	TOTAL_food_count	-0.702282	-0.000146517	6.57404e-05	49	45	0.0308713	0.19848
TCA..TCA.cycle.I..prokaryotic.	kJ_from_added_sugars	kJ_from_added_sugars	1.8527	2.783e-06	9.59246e-07	49	34	0.00573374	0.0140378
TCA.GLYOX.BYPASS..superpathway.of.glyoxylate.bypass.and.TCA	kJ_from_added_sugars	kJ_from_added_sugars	2.55807	2.82544e-06	7.64187e-07	49	19	0.000589731	0.00276647
UBISYN.PWY..superpathway.of.ubiquinol.8.biosynthesis..early.decarboxylation.	kJ_from_added_sugars	kJ_from_added_sugars	2.9467	1.09955e-06	2.53572e-07	49	8	8.06671e-05	0.00113056
AEROBACTINSYN.PWY..aerobactin.biosynthesis	kJ_from_added_sugars_.	kJ_from_added_sugars_.	4.57663	7.6854e-05	1.2964e-05	49	6	3.98952e-07	2.65075e-05
AST.PWY..L.arginine.degradation.II..AST.pathway.	kJ_from_added_sugars_.	kJ_from_added_sugars_.	3.79117	0.000139356	2.92857e-05	49	15	2.04636e-05	0.000161743
PWY.7094..fatty.acid.salvage	kJ_from_fat	kJ_from_fat	-0.849261	-6.71734e-05	2.62556e-05	49	16	0.0139502	0.141494
PWY.7094..fatty.acid.salvage	Organ_meats	Organ_meats	0.899753	0.041116	0.0159063	49	16	0.0130541	0.125964
PWY.7094..fatty.acid.salvage	Polyunsaturated_fat	Polyunsaturated_fat	-0.849572	-5.8503e-05	2.90184e-05	49	16	0.0497862	0.141393
PWY.7094..fatty.acid.salvage	Status	Case	2.15449	0.0013855	0.000428095	49	16	0.00222043	0.00700669
PWY.7094..fatty.acid.salvage	Total_fat	Total_fat	-0.801121	-1.03829e-05	4.76544e-06	49	16	0.0346246	0.158081
PWY.7115..C4.photosynthetic.carbon.assimilation.cycle..NAD.ME.type	CK18	CK18	1.19958	1.66369e-06	4.70615e-07	49	49	0.000941899	0.0631574
CARNMET.PWY..L.carnitine.degradation.I	kJ_from_added_sugars_.	kJ_from_added_sugars_.	3.53924	7.15993e-05	1.62251e-05	49	12	6.3071e-05	0.000288906
PWY.7115..C4.photosynthetic.carbon.assimilation.cycle..NAD.ME.type	IL1b	IL1b	-1.15993	-0.000218389	7.73411e-05	49	49	0.0069936	0.0691936
PWY.7115..C4.photosynthetic.carbon.assimilation.cycle..NAD.ME.type	Status	Case	2.69104	0.00167174	0.000431477	49	49	0.000329917	0.00203688
PWY.7115..C4.photosynthetic.carbon.assimilation.cycle..NAD.ME.type	TOTAL_food_count	TOTAL_food_count	-0.702282	-7.65725e-05	3.7486e-05	49	49	0.0469666	0.19848
ECASYN.PWY..enterobacterial.common.antigen.biosynthesis	kJ_from_added_sugars_.	kJ_from_added_sugars_.	3.27485	0.000108133	2.60053e-05	49	13	0.000142117	0.000531068
FAO.PWY..fatty.acid..beta..oxidation.I..generic.	kJ_from_added_sugars_.	kJ_from_added_sugars_.	3.89881	0.000224596	4.49483e-05	49	15	9.29904e-06	0.000126238
PWY.7117..C4.photosynthetic.carbon.assimilation.cycle..PEPCK.type	Fructose	Fructose	0.710052	9.93991e-05	3.79013e-05	49	46	0.0118678	0.194961
PWY.7117..C4.photosynthetic.carbon.assimilation.cycle..PEPCK.type	IL1b	IL1b	-1.31002	-0.000372745	0.000120864	49	46	0.00344902	0.0489761
GALACTITOLCAT.PWY..galactitol.degradation	kJ_from_added_sugars_.	kJ_from_added_sugars_.	1.62234	0.000118995	4.57871e-05	49	37	0.0126017	0.0238592
GLUCARDEG.PWY..D.glucarate.degradation.I	kJ_from_added_sugars_.	kJ_from_added_sugars_.	3.79117	0.000140243	2.94014e-05	49	47	1.97064e-05	0.000161743
GLYCOLYSIS.TCA.GLYOX.BYPASS..superpathway.of.glycolysis..pyruvate.dehydrogenase..TCA..and.glyoxylate.bypass	kJ_from_added_sugars_.	kJ_from_added_sugars_.	2.96928	0.000174158	4.48238e-05	49	13	0.000332568	0.00107329
PWY.7117..C4.photosynthetic.carbon.assimilation.cycle..PEPCK.type	Status	Case	3.82597	0.003349	0.000649024	49	46	4.88643e-06	0.000149291
PWY.7117..C4.photosynthetic.carbon.assimilation.cycle..PEPCK.type	Sugars	Sugars	1.3352	2.43613e-05	6.81577e-06	49	46	0.000852256	0.046217
PWY.7117..C4.photosynthetic.carbon.assimilation.cycle..PEPCK.type	TOTAL_food_count	TOTAL_food_count	-0.702282	-0.000147782	6.12917e-05	49	46	0.0200478	0.19848
PWY.7159..3.8.divinyl.chlorophyllide.a.biosynthesis.III..aerobic..light.independent.	CF_data	CF_data	-0.761037	-0.000119194	4.10629e-05	49	35	0.00571108	0.173366
HCAMHPDEG.PWY..3.phenylpropanoate.and.3..3.hydroxyphenyl.propanoate.degradation.to.2.hydroxypentadienoate	kJ_from_added_sugars_.	kJ_from_added_sugars_.	4.57663	0.000130848	2.3041e-05	49	10	9.33363e-07	2.65075e-05
PWY.7159..3.8.divinyl.chlorophyllide.a.biosynthesis.III..aerobic..light.independent.	kJ_from_protein	kJ_from_protein	0.813217	0.000117525	4.20308e-05	49	35	0.00757866	0.153739
PWY.7159..3.8.divinyl.chlorophyllide.a.biosynthesis.III..aerobic..light.independent.	Status	Case	1.55578	0.000754024	0.000310369	49	35	0.0189978	0.0278112
PWY.7159..3.8.divinyl.chlorophyllide.a.biosynthesis.III..aerobic..light.independent.	Total_fat	Total_fat	-0.801121	-6.50722e-06	3.21731e-06	49	35	0.0490849	0.158081
PWY.7185..UTP.and.CTP.dephosphorylation.I	F18D2CN6_linoleic	F18D2CN6_linoleic	0.850555	8.63694e-05	3.60364e-05	49	49	0.0207576	0.141073
HEME.BIOSYNTHESIS.II..heme.b.biosynthesis.I..aerobic.	kJ_from_added_sugars_.	kJ_from_added_sugars_.	3.7185	0.000131627	2.83727e-05	49	45	3.02589e-05	0.000191205
PWY.7185..UTP.and.CTP.dephosphorylation.I	kJ_from_fat	kJ_from_fat	0.831861	6.35117e-05	2.96708e-05	49	49	0.0377655	0.147278
PWY.7185..UTP.and.CTP.dephosphorylation.I	Polyunsaturated_fat	Polyunsaturated_fat	0.910464	8.04303e-05	3.13701e-05	49	49	0.0137601	0.122895
PWY.7185..UTP.and.CTP.dephosphorylation.I	PROTEIN_FOODS	PROTEIN_FOODS	1.74981	0.000701166	0.000167025	49	49	0.000125285	0.0177905
PWY.7185..UTP.and.CTP.dephosphorylation.I	Status	Case	-1.3682	-0.00109531	0.000508047	49	49	0.0362408	0.0428353
PWY.7185..UTP.and.CTP.dephosphorylation.I	Total_fat	Total_fat	0.801121	1.08906e-05	5.31073e-06	49	49	0.0461492	0.158081
HEMESYN2.PWY..heme.b.biosynthesis.II..oxygen.independent.	kJ_from_added_sugars_.	kJ_from_added_sugars_.	3.14526	0.000102331	2.52561e-05	49	48	0.0001985	0.000715711
HEXITOLDEGSUPER.PWY..superpathway.of.hexitol.degradation..bacteria.	kJ_from_added_sugars_.	kJ_from_added_sugars_.	2.4311	0.000184375	5.45746e-05	49	37	0.00151371	0.00370597
PWY.7187..pyrimidine.deoxyribonucleotides.de.novo.biosynthesis.II	IL1b	IL1b	-1.02541	-0.000274446	0.000110388	49	22	0.016605	0.0943162
KDO.NAGLIPASYN.PWY..superpathway.of..Kdo.2.lipid.A.biosynthesis	kJ_from_added_sugars_.	kJ_from_added_sugars_.	3.38002	8.85377e-05	2.07826e-05	49	12	0.000102833	0.000416846
NAD.BIOSYNTHESIS.II..NAD.salvage.pathway.III..to.nicotinamide.riboside.	kJ_from_added_sugars_.	kJ_from_added_sugars_.	1.39739	7.56174e-05	3.2155e-05	49	30	0.0231279	0.0400507
PWY.7187..pyrimidine.deoxyribonucleotides.de.novo.biosynthesis.II	kJ_from_fat	kJ_from_fat	-0.831861	-8.25449e-05	3.95022e-05	49	22	0.0423343	0.147278
PWY.7187..pyrimidine.deoxyribonucleotides.de.novo.biosynthesis.II	Status	Case	3.20229	0.00255781	0.00059176	49	22	7.95597e-05	0.000627638
NONMEVIPP.PWY..methylerythritol.phosphate.pathway.I	kJ_from_added_sugars_.	kJ_from_added_sugars_.	-2.7822	-8.65773e-05	2.33865e-05	49	49	0.000581414	0.00165122
PWY.7196..superpathway.of.pyrimidine.ribonucleosides.salvage	Status	Case	1.41414	0.00194394	0.00087967	49	33	0.0320221	0.038535
PWY.7196..superpathway.of.pyrimidine.ribonucleosides.salvage	Sugars	Sugars	1.25989	2.47858e-05	7.92767e-06	49	33	0.00309676	0.0549676
PWY.7196..superpathway.of.pyrimidine.ribonucleosides.salvage	TOTAL_food_count	TOTAL_food_count	-0.702282	-0.000160412	6.97789e-05	49	33	0.0262104	0.19848
P125.PWY..superpathway.of..R.R..butanediol.biosynthesis	kJ_from_added_sugars_.	kJ_from_added_sugars_.	3.79117	9.27623e-05	1.95208e-05	49	31	2.09071e-05	0.000161743
PWY.7199..pyrimidine.deoxyribonucleosides.salvage	F18D2CN6_linoleic	F18D2CN6_linoleic	0.826237	6.05981e-05	2.90524e-05	49	49	0.0426947	0.149198
P164.PWY..purine.nucleobases.degradation.I..anaerobic.	kJ_from_added_sugars_.	kJ_from_added_sugars_.	1.6552	0.000104258	3.95814e-05	49	49	0.0115277	0.0221208
P23.PWY..reductive.TCA.cycle.I	kJ_from_added_sugars_.	kJ_from_added_sugars_.	1.98432	0.000118983	4.01197e-05	49	46	0.00481881	0.0103677
PWY.7199..pyrimidine.deoxyribonucleosides.salvage	Polyunsaturated_fat	Polyunsaturated_fat	0.865072	5.31137e-05	2.54994e-05	49	49	0.042969	0.136436
PWY.7199..pyrimidine.deoxyribonucleosides.salvage	Status	Case	-2.29337	-0.00129261	0.000378534	49	49	0.00132443	0.00508898
P461.PWY..hexitol.fermentation.to.lactate..formate..ethanol.and.acetate	kJ_from_added_sugars_.	kJ_from_added_sugars_.	1.56364	0.000130573	5.14124e-05	49	49	0.0146178	0.0273122
PRPP.PWY..superpathway.of.histidine..purine..and.pyrimidine.biosynthesis	kJ_from_added_sugars_.	kJ_from_added_sugars_.	1.1595	0.000174581	8.40004e-05	49	22	0.0434112	0.0692628
PWY.2201..folate.transformations.I	kJ_from_added_sugars_.	kJ_from_added_sugars_.	4.57663	0.000129959	2.25333e-05	49	5	6.90647e-07	2.65075e-05
PWY.241..C4.photosynthetic.carbon.assimilation.cycle..NADP.ME.type	kJ_from_added_sugars_.	kJ_from_added_sugars_.	2.79476	0.000176459	4.7457e-05	49	46	0.000553539	0.00160413
PWY.7204..pyridoxal.5..phosphate.salvage.II..plants.	Status	Case	1.55147	0.00151594	0.000629564	49	33	0.020021	0.0280885
PWY.7204..pyridoxal.5..phosphate.salvage.II..plants.	Total_fat	Total_fat	-0.801121	-1.3997e-05	6.68667e-06	49	33	0.0419927	0.158081
PWY.3801..sucrose.degradation.II..sucrose.synthase.	kJ_from_added_sugars_.	kJ_from_added_sugars_.	2.52593	6.29459e-05	1.81317e-05	49	5	0.00115383	0.00297897
PWY.7221..guanosine.ribonucleotides.de.novo.biosynthesis	F18D2CN6_linoleic	F18D2CN6_linoleic	0.815789	5.26509e-05	2.58805e-05	49	49	0.0478312	0.152831
PWY.3841..folate.transformations.II..plants.	kJ_from_added_sugars_.	kJ_from_added_sugars_.	-2.21707	-8.01542e-05	2.52324e-05	49	49	0.00269139	0.00606632
PWY.5104..L.isoleucine.biosynthesis.IV	kJ_from_added_sugars_.	kJ_from_added_sugars_.	3.79117	0.000183019	3.88493e-05	49	17	2.39198e-05	0.000161743
PWY.5136..fatty.acid..beta..oxidation.II..plant.peroxisome.	kJ_from_added_sugars_.	kJ_from_added_sugars_.	3.7185	0.000188751	4.07482e-05	49	47	3.09699e-05	0.000191205
PWY.5138..fatty.acid..beta..oxidation.IV..unsaturated..even.number.	kJ_from_added_sugars_.	kJ_from_added_sugars_.	3.70122	0.00015189	3.29701e-05	49	15	3.36278e-05	0.000198964
PWY.7221..guanosine.ribonucleotides.de.novo.biosynthesis	kJ_from_fat	kJ_from_fat	1.26086	6.78409e-05	1.95499e-05	49	49	0.00115872	0.0548459
PWY.7221..guanosine.ribonucleotides.de.novo.biosynthesis	PROTEIN_FOODS	PROTEIN_FOODS	0.720645	0.000322625	0.000130679	49	49	0.0174185	0.190263
PWY.7221..guanosine.ribonucleotides.de.novo.biosynthesis	Status	Case	-1.3682	-0.000759235	0.000354451	49	49	0.0374054	0.0428353
PWY.7221..guanosine.ribonucleotides.de.novo.biosynthesis	Sugars	Sugars	-0.954313	-8.54279e-06	3.28376e-06	49	49	0.0125175	0.111093
PWY.7221..guanosine.ribonucleotides.de.novo.biosynthesis	Total_fat	Total_fat	0.801121	9.07794e-06	3.68398e-06	49	49	0.0176187	0.158081
PWY.5464..superpathway.of.cytosolic.glycolysis..plants...pyruvate.dehydrogenase.and.TCA.cycle	kJ_from_added_sugars_.	kJ_from_added_sugars_.	1.11756	0.000105632	5.2308e-05	49	25	0.0494239	0.0762848
PWY.724..superpathway.of.L.lysine..L.threonine.and.L.methionine.biosynthesis.II	kJ_from_fat	kJ_from_fat	0.831861	5.47545e-05	2.22385e-05	49	49	0.0177063	0.147278
PWY.724..superpathway.of.L.lysine..L.threonine.and.L.methionine.biosynthesis.II	PROTEIN_FOODS	PROTEIN_FOODS	0.765956	0.000383772	0.000138518	49	49	0.00810507	0.171413
PWY.724..superpathway.of.L.lysine..L.threonine.and.L.methionine.biosynthesis.II	Status	Case	-1.45995	-0.000889796	0.000392636	49	49	0.028084	0.0346777
PWY.724..superpathway.of.L.lysine..L.threonine.and.L.methionine.biosynthesis.II	Total_fat	Total_fat	0.801121	9.66658e-06	3.97054e-06	49	49	0.0189389	0.158081
PWY.724..superpathway.of.L.lysine..L.threonine.and.L.methionine.biosynthesis.II	TOTAL_food_count	TOTAL_food_count	0.702282	6.81199e-05	3.03123e-05	49	49	0.0295724	0.19848
PWY.7269..mitochondrial.NADPH.production..yeast.	F18D2CN6_linoleic	F18D2CN6_linoleic	-0.826237	-0.0001051	5.04854e-05	49	17	0.0430783	0.149198
PWY.5497..purine.nucleobases.degradation.II..anaerobic.	kJ_from_added_sugars_.	kJ_from_added_sugars_.	2.93586	0.000163416	4.24127e-05	49	49	0.000367333	0.00115914
PWY.7269..mitochondrial.NADPH.production..yeast.	Fructose	Fructose	1.1305	0.00010916	3.24204e-05	49	17	0.00156435	0.0740457
PWY.7269..mitochondrial.NADPH.production..yeast.	IL1b	IL1b	-1.18081	-0.000324929	0.000112867	49	17	0.00603738	0.0659468
PWY.561..superpathway.of.glyoxylate.cycle.and.fatty.acid.degradation	kJ_from_added_sugars_.	kJ_from_added_sugars_.	3.53924	0.000234543	5.30848e-05	49	17	6.19843e-05	0.000288906
PWY.5656..mannosylglycerate.biosynthesis.I	kJ_from_added_sugars_.	kJ_from_added_sugars_.	3.38467	0.000131834	3.08535e-05	49	22	9.87466e-05	0.000412412
PWY.7269..mitochondrial.NADPH.production..yeast.	kJ_from_fat	kJ_from_fat	-0.849261	-0.000103701	4.01485e-05	49	17	0.0131185	0.141494
PWY.7269..mitochondrial.NADPH.production..yeast.	Polyunsaturated_fat	Polyunsaturated_fat	-0.904917	-9.73758e-05	4.40607e-05	49	17	0.0322313	0.124475
PWY.7269..mitochondrial.NADPH.production..yeast.	Status	Case	3.09449	0.00260345	0.000620236	49	17	0.000118971	0.000804471
PWY.7269..mitochondrial.NADPH.production..yeast.	Sugars	Sugars	1.19371	1.88017e-05	6.28773e-06	49	17	0.00450819	0.0640163
PWY.7269..mitochondrial.NADPH.production..yeast.	Tomatoes	Tomatoes	1.17251	0.00361496	0.00102153	49	17	0.000946736	0.0672183
PWY.7269..mitochondrial.NADPH.production..yeast.	TOTAL_food_count	TOTAL_food_count	-0.702282	-0.000138515	5.42609e-05	49	17	0.0141496	0.19848
PWY.7328..superpathway.of.UDP.glucose.derived.O.antigen.building.blocks.biosynthesis	CK18	CK18	0.860878	1.81179e-06	5.95708e-07	49	49	0.00388055	0.13776
PWY.5837..2.carboxy.1.4.naphthoquinol.biosynthesis	kJ_from_added_sugars_.	kJ_from_added_sugars_.	3.61141	0.00013462	2.99433e-05	49	41	4.82458e-05	0.000244675
PWY.5838..superpathway.of.menaquinol.8.biosynthesis.I	kJ_from_added_sugars_.	kJ_from_added_sugars_.	2.76482	0.000166256	4.52075e-05	49	41	0.000625766	0.00171862
PWY.7328..superpathway.of.UDP.glucose.derived.O.antigen.building.blocks.biosynthesis	Status	Case	1.64963	0.00147873	0.000571225	49	49	0.0127811	0.0224064
PWY.7328..superpathway.of.UDP.glucose.derived.O.antigen.building.blocks.biosynthesis	TOTAL_food_count	TOTAL_food_count	-0.847524	-0.000146193	4.30067e-05	49	49	0.00142469	0.142061
PWY.5840..superpathway.of.menaquinol.7.biosynthesis	kJ_from_added_sugars_.	kJ_from_added_sugars_.	1.66208	0.000114341	4.32196e-05	49	41	0.0111933	0.0217733
PWY.5855..ubiquinol.7.biosynthesis..early.decarboxylation.	kJ_from_added_sugars_.	kJ_from_added_sugars_.	3.79117	0.00010656	2.21638e-05	49	20	1.73934e-05	0.000161743
PWY.5860..superpathway.of.demethylmenaquinol.6.biosynthesis.I	kJ_from_added_sugars_.	kJ_from_added_sugars_.	1.3842	8.7124e-05	3.73314e-05	49	15	0.0241319	0.041286
PWY.7377..cob.II.yrinate.a.c.diamide.biosynthesis.I..early.cobalt.insertion.	Status	Case	1.3682	0.000530161	0.000245489	49	6	0.0359374	0.0428353
PWY.7383..anaerobic.energy.metabolism..invertebrates..cytosol.	TOTAL_food_count	TOTAL_food_count	0.702282	0.000126377	5.32715e-05	49	49	0.022012	0.19848
PWY.7384..anaerobic.energy.metabolism..invertebrates..mitochondrial.	IL1b	IL1b	-1.62001	-0.000282111	7.54308e-05	49	25	0.000508633	0.0239876
PWY.7384..anaerobic.energy.metabolism..invertebrates..mitochondrial.	kJ_from_protein	kJ_from_protein	0.813217	0.000188008	6.63789e-05	49	25	0.00688881	0.153739
PWY.7384..anaerobic.energy.metabolism..invertebrates..mitochondrial.	Status	Case	2.29337	0.00156418	0.00045632	49	25	0.00127474	0.00508898
PWY.7384..anaerobic.energy.metabolism..invertebrates..mitochondrial.	TOTAL_food_count	TOTAL_food_count	-0.702282	-7.79595e-05	3.85276e-05	49	25	0.0489881	0.19848
PWY.7389..superpathway.of.anaerobic.energy.metabolism..invertebrates.	IL1b	IL1b	-1.62001	-0.000328872	8.80314e-05	49	25	0.000515096	0.0239876
PWY.7389..superpathway.of.anaerobic.energy.metabolism..invertebrates.	kJ_from_protein	kJ_from_protein	0.813217	0.000220016	7.74006e-05	49	25	0.00670508	0.153739
PWY.7389..superpathway.of.anaerobic.energy.metabolism..invertebrates.	Status	Case	2.29337	0.0018047	0.000534364	49	25	0.0014781	0.00508898
PWY.7389..superpathway.of.anaerobic.energy.metabolism..invertebrates.	TOTAL_food_count	TOTAL_food_count	-0.702282	-9.24662e-05	4.48808e-05	49	25	0.0451836	0.19848
PWY.5861..superpathway.of.demethylmenaquinol.8.biosynthesis.I	kJ_from_added_sugars_.	kJ_from_added_sugars_.	2.98784	0.000150411	3.85007e-05	49	41	0.000311412	0.00102838
PWY.5896..superpathway.of.menaquinol.10.biosynthesis	kJ_from_added_sugars_.	kJ_from_added_sugars_.	1.37798	0.000103337	4.45859e-05	49	15	0.0250696	0.041881
PWY.5897..superpathway.of.menaquinol.11.biosynthesis	kJ_from_added_sugars_.	kJ_from_added_sugars_.	2.84626	0.000166878	4.43307e-05	49	41	0.000481408	0.00142476
PWY.5898..superpathway.of.menaquinol.12.biosynthesis	kJ_from_added_sugars_.	kJ_from_added_sugars_.	2.84626	0.000166876	4.43317e-05	49	41	0.000481609	0.00142476
PWY.5899..superpathway.of.menaquinol.13.biosynthesis	kJ_from_added_sugars_.	kJ_from_added_sugars_.	2.84626	0.000166876	4.43317e-05	49	41	0.000481609	0.00142476
PWY.7409..phospholipid.remodeling..phosphatidylethanolamine..yeast.	Organ_meats	Organ_meats	1.03516	0.0329598	0.0109476	49	10	0.00426342	0.0922238
PWY.7409..phospholipid.remodeling..phosphatidylethanolamine..yeast.	Status	Case	1.3682	0.000682046	0.000318241	49	10	0.0373062	0.0428353
PWY.5913..partial.TCA.cycle..obligate.autotrophs.	kJ_from_added_sugars_.	kJ_from_added_sugars_.	2.62224	0.000188504	5.296e-05	49	46	0.000890742	0.00238652
PWY.5918..superpathway.of.heme.b.biosynthesis.from.glutamate	kJ_from_added_sugars_.	kJ_from_added_sugars_.	3.02986	0.000152764	3.87169e-05	49	41	0.00027612	0.000933549
PWY.7616..methanol.oxidation.to.carbon.dioxide	IL1b	IL1b	-0.838786	-9.83992e-05	4.38258e-05	49	17	0.0296022	0.144949
PWY.6284..superpathway.of.unsaturated.fatty.acids.biosynthesis..E..coli.	kJ_from_added_sugars_.	kJ_from_added_sugars_.	1.46072	8.00005e-05	3.29848e-05	49	49	0.0193673	0.0346166
PWY.6285..superpathway.of.fatty.acids.biosynthesis..E..coli.	kJ_from_added_sugars_.	kJ_from_added_sugars_.	1.55798	0.000184873	7.30947e-05	49	22	0.0150044	0.0276705
PWY.7616..methanol.oxidation.to.carbon.dioxide	Status	Case	2.41303	0.000872075	0.000242973	49	17	0.000789	0.00386338
PWY.7616..methanol.oxidation.to.carbon.dioxide	Sugars	Sugars	1.05546	6.63312e-06	2.39111e-06	49	17	0.0080309	0.0880119
PWY.7616..methanol.oxidation.to.carbon.dioxide	TOTAL_food_count	TOTAL_food_count	-0.702282	-4.89019e-05	2.05679e-05	49	17	0.0217363	0.19848
PWY.6293..superpathway.of.L.cysteine.biosynthesis..fungi.	kJ_from_added_sugars_.	kJ_from_added_sugars_.	2.38365	0.000111424	3.35311e-05	49	44	0.00177579	0.0041338
PWY.7805...aminomethyl.phosphonate.degradation	F18D2CN6_linoleic	F18D2CN6_linoleic	-0.831598	-7.23741e-05	3.39279e-05	49	16	0.0383986	0.147367
PWY.6318..L.phenylalanine.degradation.IV..mammalian..via.side.chain.	kJ_from_added_sugars_.	kJ_from_added_sugars_.	3.79117	7.57808e-05	1.5852e-05	49	9	1.90326e-05	0.000161743
PWY.6531..mannitol.cycle	kJ_from_added_sugars_.	kJ_from_added_sugars_.	3.62448	0.000110201	2.43378e-05	49	48	4.34713e-05	0.00023742
PWY.6549..L.glutamine.biosynthesis.III	kJ_from_added_sugars_.	kJ_from_added_sugars_.	2.1268	0.00011312	3.65973e-05	49	49	0.00341845	0.007468
PWY.6608..guanosine.nucleotides.degradation.III	kJ_from_added_sugars_.	kJ_from_added_sugars_.	1.95192	0.000128707	4.38889e-05	49	49	0.00527066	0.0111706
PWY.7805...aminomethyl.phosphonate.degradation	kJ_from_fat	kJ_from_fat	-0.831861	-6.12731e-05	2.74981e-05	49	16	0.0309041	0.147278
PWY.7805...aminomethyl.phosphonate.degradation	Organ_meats	Organ_meats	0.899753	0.0438885	0.0163142	49	16	0.00998427	0.125964
PWY.7805...aminomethyl.phosphonate.degradation	Polyunsaturated_fat	Polyunsaturated_fat	-0.865072	-6.33978e-05	2.97805e-05	49	16	0.0387762	0.136436
PWY.7805...aminomethyl.phosphonate.degradation	Status	Case	1.74144	0.00124336	0.000455163	49	16	0.00884705	0.0181368
PWY.7805...aminomethyl.phosphonate.degradation	Total_fat	Total_fat	-0.801121	-1.03146e-05	4.93242e-06	49	16	0.0421888	0.158081
PWY.6690..cinnamate.and.3.hydroxycinnamate.degradation.to.2.hydroxypentadienoate	kJ_from_added_sugars_.	kJ_from_added_sugars_.	4.57663	0.000130848	2.3041e-05	49	10	9.33363e-07	2.65075e-05
PWY.7807..glyphosate.degradation.III	F18D2CN6_linoleic	F18D2CN6_linoleic	-0.826237	-7.30534e-05	3.49934e-05	49	27	0.0425229	0.149198
PWY.6708..ubiquinol.8.biosynthesis..early.decarboxylation.	kJ_from_added_sugars_.	kJ_from_added_sugars_.	3.79117	8.28847e-05	1.74903e-05	49	8	2.18267e-05	0.000161743
PWY.6961..L.ascorbate.degradation.II..bacterial..aerobic.	kJ_from_added_sugars_.	kJ_from_added_sugars_.	3.39432	0.000178674	4.16562e-05	49	22	9.37369e-05	0.000403353
PWY.7013...S..propane.1.2.diol.degradation	kJ_from_added_sugars_.	kJ_from_added_sugars_.	1.15023	0.000121307	5.87823e-05	49	45	0.0448456	0.0707563
PWY.7094..fatty.acid.salvage	kJ_from_added_sugars_.	kJ_from_added_sugars_.	3.38002	0.000120723	2.84523e-05	49	16	0.000108615	0.000416846
PWY.7807..glyphosate.degradation.III	kJ_from_fat	kJ_from_fat	-0.831861	-5.86084e-05	2.85192e-05	49	27	0.0457063	0.147278
PWY.7807..glyphosate.degradation.III	Organ_meats	Organ_meats	0.899753	0.0445823	0.0168293	49	27	0.0110938	0.125964
PWY.7807..glyphosate.degradation.III	Polyunsaturated_fat	Polyunsaturated_fat	-0.865072	-6.52671e-05	3.0656e-05	49	27	0.0387598	0.136436
PWY.7807..glyphosate.degradation.III	Dietary_fibre	Dietary_fibre	-0.718924	-5.4954e-05	2.31017e-05	49	27	0.0216732	0.191019
PWY.7807..glyphosate.degradation.III	Total_fat	Total_fat	-0.801121	-1.0564e-05	5.07995e-06	49	27	0.0432951	0.158081
PWY.7807..glyphosate.degradation.III	Status	Case	1.83465	0.00132287	0.000466278	49	27	0.00669853	0.0146337
PWY.7117..C4.photosynthetic.carbon.assimilation.cycle..PEPCK.type	kJ_from_added_sugars_.	kJ_from_added_sugars_.	2.60104	0.000180895	5.11497e-05	49	46	0.000952948	0.0025059
PWY.7858...5Z..dodecenoate.biosynthesis.II	F18D2CN6_linoleic	F18D2CN6_linoleic	-0.850555	-0.000131167	4.80081e-05	49	22	0.00895766	0.141073
PWY.7858...5Z..dodecenoate.biosynthesis.II	IL1b	IL1b	-0.877051	-0.000263137	0.000113766	49	22	0.0252491	0.132724
PWY.7159..3.8.divinyl.chlorophyllide.a.biosynthesis.III..aerobic..light.independent.	kJ_from_added_sugars_.	kJ_from_added_sugars_.	1.46072	5.14452e-05	2.12363e-05	49	35	0.0195023	0.0346166
PWY.7187..pyrimidine.deoxyribonucleotides.de.novo.biosynthesis.II	kJ_from_added_sugars_.	kJ_from_added_sugars_.	1.9465	0.000132807	4.54439e-05	49	22	0.0054165	0.0113109
PWY.7858...5Z..dodecenoate.biosynthesis.II	kJ_from_fat	kJ_from_fat	-0.849261	-0.000103407	3.92719e-05	49	22	0.0115547	0.141494
PWY.7858...5Z..dodecenoate.biosynthesis.II	kJ_from_protein	kJ_from_protein	0.813217	0.000270969	9.35932e-05	49	22	0.0058276	0.153739
PWY.7858...5Z..dodecenoate.biosynthesis.II	Polyunsaturated_fat	Polyunsaturated_fat	-0.910464	-0.000120878	4.17713e-05	49	22	0.00584912	0.122895
PWY.7858...5Z..dodecenoate.biosynthesis.II	Status	Case	3.13282	0.0025851	0.000607384	49	22	9.85469e-05	0.000736508
PWY.7858...5Z..dodecenoate.biosynthesis.II	Total_fat	Total_fat	-0.801121	-1.90906e-05	6.96351e-06	49	22	0.00874288	0.158081
PWY.7199..pyrimidine.deoxyribonucleosides.salvage	kJ_from_added_sugars_.	kJ_from_added_sugars_.	-1.33135	-6.37143e-05	2.81044e-05	49	49	0.0282399	0.0466287
PWY.7204..pyridoxal.5..phosphate.salvage.II..plants.	kJ_from_added_sugars_.	kJ_from_added_sugars_.	3.61141	0.000175967	3.90771e-05	49	33	4.71291e-05	0.000244675
PWY.7221..guanosine.ribonucleotides.de.novo.biosynthesis	kJ_from_added_sugars_.	kJ_from_added_sugars_.	-2.18361	-7.50623e-05	2.38785e-05	49	49	0.00295313	0.00655225
PWY.7269..mitochondrial.NADPH.production..yeast.	kJ_from_added_sugars_.	kJ_from_added_sugars_.	1.27944	0.000108213	4.89534e-05	49	17	0.0321951	0.0525483
PWY.7873..D.erythronate.degradation.II	Organ_meats	Organ_meats	1.03516	0.0298015	0.00909085	49	7	0.00201888	0.0922238
PWY.7873..D.erythronate.degradation.II	Status	Case	1.55936	0.000645795	0.000264517	49	7	0.0184494	0.0275832
PWY.7873..D.erythronate.degradation.II	TOTAL_food_count	TOTAL_food_count	-0.702282	-4.55789e-05	2.14589e-05	49	7	0.0391991	0.19848
PWY.7328..superpathway.of.UDP.glucose.derived.O.antigen.building.blocks.biosynthesis	kJ_from_added_sugars_.	kJ_from_added_sugars_.	1.1311	8.34908e-05	4.09541e-05	49	49	0.0473867	0.0739441
PWY.7874..L.threonate.degradation	F18D2CN6_linoleic	F18D2CN6_linoleic	-0.82913	-4.32388e-05	2.04073e-05	49	10	0.0396611	0.148207
PWY.7377..cob.II.yrinate.a.c.diamide.biosynthesis.I..early.cobalt.insertion.	kJ_from_added_sugars_.	kJ_from_added_sugars_.	2.41398	5.49753e-05	1.63958e-05	49	6	0.00162887	0.003855
PWY.7409..phospholipid.remodeling..phosphatidylethanolamine..yeast.	kJ_from_added_sugars_.	kJ_from_added_sugars_.	3.65854	8.94297e-05	1.95937e-05	49	10	3.86462e-05	0.000219511
PWY.7616..methanol.oxidation.to.carbon.dioxide	kJ_from_added_sugars_.	kJ_from_added_sugars_.	1.81033	4.99621e-05	1.78842e-05	49	17	0.0076292	0.0154764
PWY.7805...aminomethyl.phosphonate.degradation	kJ_from_added_sugars_.	kJ_from_added_sugars_.	3.79117	0.00013528	2.82562e-05	49	16	1.85925e-05	0.000161743
PWY.7874..L.threonate.degradation	Organ_meats	Organ_meats	1.03516	0.0288326	0.00965228	49	10	0.00454624	0.0922238
PWY.7874..L.threonate.degradation	Polyunsaturated_fat	Polyunsaturated_fat	-0.865072	-3.75528e-05	1.79278e-05	49	10	0.0418612	0.136436
PWY.7874..L.threonate.degradation	Dietary_fibre	Dietary_fibre	-0.718924	-3.03836e-05	1.35777e-05	49	10	0.0302327	0.191019
PWY.7874..L.threonate.degradation	Status	Case	1.58577	0.000685566	0.000276048	49	10	0.0166334	0.0259554
PWY.7807..glyphosate.degradation.III	kJ_from_added_sugars_.	kJ_from_added_sugars_.	4.30571	0.000151012	2.7753e-05	49	27	2.09005e-06	4.94646e-05
PWY.801..homocysteine.and.cysteine.interconversion	F18D2CN6_linoleic	F18D2CN6_linoleic	-0.815789	-6.12706e-05	2.98846e-05	49	44	0.0461935	0.152831
PWY.7858...5Z..dodecenoate.biosynthesis.II	kJ_from_added_sugars_.	kJ_from_added_sugars_.	1.86478	0.000132448	4.65292e-05	49	22	0.00663411	0.0136528
PWY.7873..D.erythronate.degradation.II	kJ_from_added_sugars_.	kJ_from_added_sugars_.	3.89881	8.03158e-05	1.59995e-05	49	7	8.60949e-06	0.000126238
PWY.7874..L.threonate.degradation	kJ_from_added_sugars_.	kJ_from_added_sugars_.	3.79117	8.05316e-05	1.70685e-05	49	10	2.33667e-05	0.000161743
PWY.801..homocysteine.and.cysteine.interconversion	Polyunsaturated_fat	Polyunsaturated_fat	-0.865072	-5.46388e-05	2.61867e-05	49	44	0.0426296	0.136436
PWY.801..homocysteine.and.cysteine.interconversion	Status	Case	2.29337	0.00130249	0.000384786	49	44	0.00144535	0.00508898
PWY.801..homocysteine.and.cysteine.interconversion	Sugars	Sugars	0.784644	8.91007e-06	3.84679e-06	49	44	0.0251574	0.164194
PWY.801..homocysteine.and.cysteine.interconversion	TOTAL_food_count	TOTAL_food_count	-0.702282	-7.33128e-05	3.25346e-05	49	44	0.0291551	0.19848
PWY.801..homocysteine.and.cysteine.interconversion	kJ_from_added_sugars_.	kJ_from_added_sugars_.	2.46529	9.27874e-05	2.71497e-05	49	44	0.00135086	0.00342538
PWY.8131..5..deoxyadenosine.degradation.II	kJ_from_added_sugars_.	kJ_from_added_sugars_.	1.40427	6.38973e-05	2.7036e-05	49	49	0.0224868	0.0394214
PWY.8131..5..deoxyadenosine.degradation.II	Fructose	Fructose	0.731307	5.1859e-05	1.86339e-05	49	49	0.00784434	0.185649
PWY.8182..valproate..beta..oxidation	kJ_from_added_sugars_.	kJ_from_added_sugars_.	3.60159	0.000175636	3.92219e-05	49	47	5.1112e-05	0.000250272
PWY.922..mevalonate.pathway.I..eukaryotes.and.bacteria.	kJ_from_added_sugars_.	kJ_from_added_sugars_.	4.57663	8.23654e-05	1.39643e-05	49	7	4.41987e-07	2.65075e-05
PWY0.1277..3.phenylpropanoate.and.3..3.hydroxyphenyl.propanoate.degradation	kJ_from_added_sugars_.	kJ_from_added_sugars_.	4.04687	0.000157649	3.0208e-05	49	10	4.42522e-06	8.97687e-05
PWY.8131..5..deoxyadenosine.degradation.II	Status	Case	2.52594	0.00132316	0.000357732	49	49	0.000566421	0.00297895
PWY.8131..5..deoxyadenosine.degradation.II	Sugars	Sugars	1.03378	9.64524e-06	3.54827e-06	49	49	0.0092858	0.0925174
PWY0.1337..oleate..beta..oxidation	kJ_from_added_sugars_.	kJ_from_added_sugars_.	3.38002	0.000123848	2.91529e-05	49	13	0.000106817	0.000416846
PWY0.1533..methylphosphonate.degradation.I	kJ_from_added_sugars_.	kJ_from_added_sugars_.	3.89881	0.000117266	2.32923e-05	49	31	8.19893e-06	0.000126238
PWY0.1586..peptidoglycan.maturation..meso.diaminopimelate.containing.	kJ_from_added_sugars_.	kJ_from_added_sugars_.	1.16019	7.15172e-05	3.43152e-05	49	49	0.0428557	0.0691536
PWY.8182..valproate..beta..oxidation	Status	Case	1.44804	0.00141937	0.000630609	49	47	0.0291159	0.0356418
PWY.8190..L.glutamate.degradation.XI..reductive.Stickland.reaction.	IL1b	IL1b	1.15993	0.00017806	6.42747e-05	49	49	0.00805159	0.0691936
PWY.8190..L.glutamate.degradation.XI..reductive.Stickland.reaction.	Status	Case	-2.60794	-0.00138389	0.000366805	49	49	0.000451594	0.0024664
PWY.8190..L.glutamate.degradation.XI..reductive.Stickland.reaction.	CF_data	CF_data	0.761037	0.000139628	4.7423e-05	49	49	0.00510614	0.173366
PWY0.301..L.ascorbate.degradation.I..bacterial..anaerobic.	kJ_from_added_sugars_.	kJ_from_added_sugars_.	3.89881	0.000207572	4.16675e-05	49	30	9.77902e-06	0.000126238
PWY.922..mevalonate.pathway.I..eukaryotes.and.bacteria.	F18D2CN6_linoleic	F18D2CN6_linoleic	-0.850555	-4.64091e-05	1.77709e-05	49	7	0.0122049	0.141073
PWY0.461..L.lysine.degradation.I	kJ_from_added_sugars_.	kJ_from_added_sugars_.	3.11167	9.90783e-05	2.46827e-05	49	13	0.000223266	0.000773263
PWY.922..mevalonate.pathway.I..eukaryotes.and.bacteria.	Fructose	Fructose	1.04597	3.70061e-05	1.18671e-05	49	7	0.00316749	0.0899567
PWY66.367..ketogenesis	kJ_from_added_sugars_.	kJ_from_added_sugars_.	2.42416	5.90253e-05	1.75307e-05	49	12	0.00156461	0.00376568
PWY66.409..superpathway.of.purine.nucleotide.salvage	kJ_from_added_sugars_.	kJ_from_added_sugars_.	1.66858	0.000131381	4.94499e-05	49	49	0.0108759	0.0214497
RUMP.PWY..formaldehyde.oxidation.I	kJ_from_added_sugars_.	kJ_from_added_sugars_.	3.14526	0.000131609	3.25219e-05	49	23	0.000201609	0.000715711
PWY.922..mevalonate.pathway.I..eukaryotes.and.bacteria.	kJ_from_fat	kJ_from_fat	-0.849261	-3.96194e-05	1.43529e-05	49	7	0.00832364	0.141494
PWY.922..mevalonate.pathway.I..eukaryotes.and.bacteria.	Polyunsaturated_fat	Polyunsaturated_fat	-0.910464	-3.97308e-05	1.56527e-05	49	7	0.0146709	0.122895
PWY.922..mevalonate.pathway.I..eukaryotes.and.bacteria.	Status	Case	1.8515	0.000689042	0.000241141	49	7	0.00634438	0.0140766
PWY.922..mevalonate.pathway.I..eukaryotes.and.bacteria.	Sugars	Sugars	3.8406	1.07367e-05	1.899e-06	49	7	1.01652e-06	0.000144345
PWY.922..mevalonate.pathway.I..eukaryotes.and.bacteria.	TOTAL_food_count	TOTAL_food_count	-0.746469	-5.62186e-05	1.9195e-05	49	7	0.00532405	0.17928
TCA..TCA.cycle.I..prokaryotic.	kJ_from_added_sugars_.	kJ_from_added_sugars_.	2.76482	0.000244172	6.64285e-05	49	34	0.000629353	0.00171862
PWY.I9..L.cysteine.biosynthesis.VI..from.L.methionine.	Fructose	Fructose	0.710052	8.35812e-05	3.13884e-05	49	49	0.0107115	0.194961
PWY.I9..L.cysteine.biosynthesis.VI..from.L.methionine.	Status	Case	1.68725	0.00168529	0.000632775	49	49	0.0105629	0.0205471
PWY.I9..L.cysteine.biosynthesis.VI..from.L.methionine.	Sugars	Sugars	0.858993	1.47166e-05	6.02173e-06	49	49	0.0185128	0.138359
PWY0.1061..superpathway.of.L.alanine.biosynthesis	CK18	CK18	0.843658	1.96026e-06	6.8119e-07	49	49	0.00605627	0.143332
PWY0.1061..superpathway.of.L.alanine.biosynthesis	Status	Case	1.68113	0.00170837	0.000644044	49	49	0.0108596	0.0208387
TCA.GLYOX.BYPASS..superpathway.of.glyoxylate.bypass.and.TCA	kJ_from_added_sugars_.	kJ_from_added_sugars_.	3.47628	0.000231113	5.30335e-05	49	19	7.52633e-05	0.000333981
PWY0.1277..3.phenylpropanoate.and.3..3.hydroxyphenyl.propanoate.degradation	F18D2CN6_linoleic	F18D2CN6_linoleic	-0.850555	-8.90329e-05	3.69394e-05	49	10	0.0200909	0.141073
UBISYN.PWY..superpathway.of.ubiquinol.8.biosynthesis..early.decarboxylation.	kJ_from_added_sugars_.	kJ_from_added_sugars_.	3.79117	8.54339e-05	1.77958e-05	49	8	1.78024e-05	0.000161743
AST.PWY..L.arginine.degradation.II..AST.pathway.	kJ_from_carbohydrate	kJ_from_carbohydrate	0.872115	6.56873e-05	2.98996e-05	49	15	0.0332169	0.134241
DENOVOPURINE2.PWY..superpathway.of.purine.nucleotides.de.novo.biosynthesis.II	kJ_from_carbohydrate	kJ_from_carbohydrate	0.856538	0.000148741	7.34644e-05	49	22	0.04886	0.139143
FAO.PWY..fatty.acid..beta..oxidation.I..generic.	kJ_from_carbohydrate	kJ_from_carbohydrate	0.89039	0.000111183	4.62302e-05	49	15	0.0203478	0.128709
PWY0.1277..3.phenylpropanoate.and.3..3.hydroxyphenyl.propanoate.degradation	kJ_from_fat	kJ_from_fat	-0.831861	-6.26127e-05	3.05517e-05	49	10	0.0462786	0.147278
PWY0.1277..3.phenylpropanoate.and.3..3.hydroxyphenyl.propanoate.degradation	Polyunsaturated_fat	Polyunsaturated_fat	-0.910464	-7.81424e-05	3.24175e-05	49	10	0.0200783	0.122895
PWY0.1277..3.phenylpropanoate.and.3..3.hydroxyphenyl.propanoate.degradation	Status	Case	1.70424	0.00134848	0.000501432	49	10	0.00987931	0.0197586
GLUCARDEG.PWY..D.glucarate.degradation.I	kJ_from_carbohydrate	kJ_from_carbohydrate	0.872115	6.51756e-05	3.00819e-05	49	47	0.035599	0.134241
PWY0.1337..oleate..beta..oxidation	F18D2CN6_linoleic	F18D2CN6_linoleic	-0.815789	-6.8417e-05	3.38879e-05	49	13	0.0494774	0.152831
HCAMHPDEG.PWY..3.phenylpropanoate.and.3..3.hydroxyphenyl.propanoate.degradation.to.2.hydroxypentadienoate	kJ_from_carbohydrate	kJ_from_carbohydrate	0.996281	6.49761e-05	2.46157e-05	49	10	0.0113645	0.10086
HEME.BIOSYNTHESIS.II..heme.b.biosynthesis.I..aerobic.	kJ_from_carbohydrate	kJ_from_carbohydrate	1.18836	8.97988e-05	2.7102e-05	49	45	0.00182563	0.0648098
HEMESYN2.PWY..heme.b.biosynthesis.II..oxygen.independent.	kJ_from_carbohydrate	kJ_from_carbohydrate	0.875617	5.43735e-05	2.45507e-05	49	48	0.0318841	0.133163
NONMEVIPP.PWY..methylerythritol.phosphate.pathway.I	kJ_from_carbohydrate	kJ_from_carbohydrate	-3.5438	-9.9031e-05	1.8163e-05	49	49	2.01332e-06	0.000285892
PWY0.1337..oleate..beta..oxidation	kJ_from_fat	kJ_from_fat	-0.831861	-6.02129e-05	2.73681e-05	49	13	0.0329749	0.147278
PWY0.1337..oleate..beta..oxidation	Organ_meats	Organ_meats	0.899753	0.0420198	0.0163108	49	13	0.0133427	0.125964
PWY0.1337..oleate..beta..oxidation	Polyunsaturated_fat	Polyunsaturated_fat	-0.865072	-6.17904e-05	2.96602e-05	49	13	0.0429373	0.136436
PWY0.1337..oleate..beta..oxidation	Status	Case	2.11808	0.00139684	0.000441631	49	13	0.00273655	0.00761942
P621.PWY..nylon.6.oligomer.degradation	kJ_from_carbohydrate	kJ_from_carbohydrate	0.878328	1.9431e-05	8.60807e-06	49	5	0.0288899	0.132334
PWY.2201..folate.transformations.I	kJ_from_carbohydrate	kJ_from_carbohydrate	0.884012	5.80107e-05	2.45611e-05	49	5	0.0225689	0.130613
PWY.241..C4.photosynthetic.carbon.assimilation.cycle..NADP.ME.type	kJ_from_carbohydrate	kJ_from_carbohydrate	0.884012	0.000105138	4.48874e-05	49	46	0.0236511	0.130613
PWY.3801..sucrose.degradation.II..sucrose.synthase.	kJ_from_carbohydrate	kJ_from_carbohydrate	0.933505	4.21093e-05	1.67519e-05	49	5	0.0155941	0.116545
PWY0.1533..methylphosphonate.degradation.I	Organ_meats	Organ_meats	0.899753	0.034594	0.0138146	49	31	0.0159673	0.125964
PWY0.1533..methylphosphonate.degradation.I	Status	Case	1.35635	0.000835971	0.000393791	49	31	0.0390599	0.0440199
PWY.3841..folate.transformations.II..plants.	kJ_from_carbohydrate	kJ_from_carbohydrate	-0.996281	-6.071e-05	2.2728e-05	49	49	0.0104849	0.10086
PWY0.1586..peptidoglycan.maturation..meso.diaminopimelate.containing.	Status	Case	2.40652	0.00159299	0.000447453	49	49	0.000860855	0.00392176
PWY.5104..L.isoleucine.biosynthesis.IV	kJ_from_carbohydrate	kJ_from_carbohydrate	0.953797	9.92942e-05	3.88749e-05	49	17	0.0140989	0.111225
PWY0.301..L.ascorbate.degradation.I..bacterial..anaerobic.	F18D2CN6_linoleic	F18D2CN6_linoleic	-0.850555	-0.000121521	5.00499e-05	49	30	0.0192444	0.141073
PWY.5138..fatty.acid..beta..oxidation.IV..unsaturated..even.number.	kJ_from_carbohydrate	kJ_from_carbohydrate	0.884012	7.65735e-05	3.31356e-05	49	15	0.0254761	0.130613
PWY0.301..L.ascorbate.degradation.I..bacterial..anaerobic.	IL1b	IL1b	-1.15993	-0.000306888	0.000115504	49	30	0.0108042	0.0691936
PWY.5497..purine.nucleobases.degradation.II..anaerobic.	kJ_from_carbohydrate	kJ_from_carbohydrate	0.996281	0.000107808	3.97308e-05	49	49	0.00940278	0.10086
PWY.561..superpathway.of.glyoxylate.cycle.and.fatty.acid.degradation	kJ_from_carbohydrate	kJ_from_carbohydrate	0.856538	0.000113168	5.3082e-05	49	17	0.0385054	0.139143
PWY.5656..mannosylglycerate.biosynthesis.I	kJ_from_carbohydrate	kJ_from_carbohydrate	0.953797	7.65734e-05	2.99527e-05	49	22	0.0140186	0.111225
PWY0.301..L.ascorbate.degradation.I..bacterial..anaerobic.	kJ_from_fat	kJ_from_fat	-0.849261	-0.000111878	3.99812e-05	49	30	0.00753685	0.141494
PWY0.301..L.ascorbate.degradation.I..bacterial..anaerobic.	Organ_meats	Organ_meats	0.899753	0.0623241	0.024582	49	30	0.0147776	0.125964
PWY0.301..L.ascorbate.degradation.I..bacterial..anaerobic.	Polyunsaturated_fat	Polyunsaturated_fat	-0.910464	-0.000108259	4.38359e-05	49	30	0.0173837	0.122895
PWY0.301..L.ascorbate.degradation.I..bacterial..anaerobic.	Status	Case	2.65733	0.00245117	0.000641249	49	30	0.000387544	0.00220125
PWY0.301..L.ascorbate.degradation.I..bacterial..anaerobic.	Total_fat	Total_fat	-0.801121	-1.53662e-05	7.37685e-06	49	30	0.042961	0.158081
PWY0.301..L.ascorbate.degradation.I..bacterial..anaerobic.	TOTAL_food_count	TOTAL_food_count	-0.702282	-0.000113336	5.59653e-05	49	30	0.0488121	0.19848
PWY.5837..2.carboxy.1.4.naphthoquinol.biosynthesis	kJ_from_carbohydrate	kJ_from_carbohydrate	0.884012	6.91831e-05	2.98542e-05	49	41	0.0250903	0.130613
PWY0.461..L.lysine.degradation.I	Dietary_fibre	Dietary_fibre	-0.718924	-3.93901e-05	1.88357e-05	49	13	0.0421816	0.191019
PWY0.461..L.lysine.degradation.I	F18D2CN6_linoleic	F18D2CN6_linoleic	-0.850555	-6.46267e-05	2.78822e-05	49	13	0.0250615	0.141073
PWY.5855..ubiquinol.7.biosynthesis..early.decarboxylation.	kJ_from_carbohydrate	kJ_from_carbohydrate	0.996281	6.21698e-05	2.20233e-05	49	20	0.00706308	0.10086
PWY.5861..superpathway.of.demethylmenaquinol.8.biosynthesis.I	kJ_from_carbohydrate	kJ_from_carbohydrate	0.856538	7.71397e-05	3.73083e-05	49	41	0.0444537	0.139143
PWY.5897..superpathway.of.menaquinol.11.biosynthesis	kJ_from_carbohydrate	kJ_from_carbohydrate	0.856538	8.7631e-05	4.25843e-05	49	41	0.0454275	0.139143
PWY0.461..L.lysine.degradation.I	Organ_meats	Organ_meats	0.873269	0.033172	0.0136992	49	13	0.0195526	0.133885
PWY0.461..L.lysine.degradation.I	Polyunsaturated_fat	Polyunsaturated_fat	-0.910464	-5.76779e-05	2.44193e-05	49	13	0.0225641	0.122895
PWY0.461..L.lysine.degradation.I	Status	Case	2.04665	0.00114181	0.000369439	49	13	0.00335225	0.0089815
PWY.5898..superpathway.of.menaquinol.12.biosynthesis	kJ_from_carbohydrate	kJ_from_carbohydrate	0.856538	8.76249e-05	4.25852e-05	49	41	0.0454462	0.139143
PWY66.367..ketogenesis	Dietary_fibre	Dietary_fibre	-0.718924	-2.82284e-05	1.27792e-05	49	12	0.0323126	0.191019
PWY.5899..superpathway.of.menaquinol.13.biosynthesis	kJ_from_carbohydrate	kJ_from_carbohydrate	0.856538	8.76249e-05	4.25852e-05	49	41	0.0454462	0.139143
PWY.5913..partial.TCA.cycle..obligate.autotrophs.	kJ_from_carbohydrate	kJ_from_carbohydrate	0.89039	0.000118491	4.94754e-05	49	46	0.0208473	0.128709
PWY.6318..L.phenylalanine.degradation.IV..mammalian..via.side.chain.	kJ_from_carbohydrate	kJ_from_carbohydrate	0.996281	4.39567e-05	1.57476e-05	49	9	0.0076758	0.10086
PWY66.367..ketogenesis	Status	Case	1.55936	0.000636734	0.000260299	49	12	0.0182359	0.0275832
PWY66.367..ketogenesis	Sugars	Sugars	1.2228	7.28008e-06	2.38446e-06	49	12	0.00379454	0.0598694
PWY66.367..ketogenesis	TOTAL_food_count	TOTAL_food_count	-0.746469	-5.82168e-05	2.03183e-05	49	12	0.00631266	0.17928
PWY66.409..superpathway.of.purine.nucleotide.salvage	CF_data	CF_data	-0.761037	-0.000283903	9.65265e-05	49	49	0.00514935	0.173366
PWY.6531..mannitol.cycle	kJ_from_carbohydrate	kJ_from_carbohydrate	0.878328	5.51695e-05	2.43797e-05	49	48	0.0285133	0.132334
PWY.6690..cinnamate.and.3.hydroxycinnamate.degradation.to.2.hydroxypentadienoate	kJ_from_carbohydrate	kJ_from_carbohydrate	0.996281	6.49761e-05	2.46157e-05	49	10	0.0113645	0.10086
PWY.6961..L.ascorbate.degradation.II..bacterial..aerobic.	kJ_from_carbohydrate	kJ_from_carbohydrate	0.996281	0.000114928	3.97935e-05	49	22	0.00593872	0.10086
PWY.7013...S..propane.1.2.diol.degradation	kJ_from_carbohydrate	kJ_from_carbohydrate	0.996281	0.000136314	4.99122e-05	49	45	0.00898332	0.10086
PWY66.409..superpathway.of.purine.nucleotide.salvage	Status	Case	1.89032	0.00200848	0.000689111	49	49	0.00543934	0.0128731
PWY.7094..fatty.acid.salvage	kJ_from_carbohydrate	kJ_from_carbohydrate	0.922285	6.86804e-05	2.76661e-05	49	16	0.0168444	0.119595
PWY.7117..C4.photosynthetic.carbon.assimilation.cycle..PEPCK.type	kJ_from_carbohydrate	kJ_from_carbohydrate	0.884012	0.000110505	4.79144e-05	49	46	0.0257548	0.130613
PWY.7185..UTP.and.CTP.dephosphorylation.I	kJ_from_carbohydrate	kJ_from_carbohydrate	-0.872115	-6.72976e-05	3.11187e-05	49	49	0.0359237	0.134241
PWY.7221..guanosine.ribonucleotides.de.novo.biosynthesis	kJ_from_carbohydrate	kJ_from_carbohydrate	-1.78787	-7.94614e-05	1.98397e-05	49	49	0.000229549	0.016298
PWY.724..superpathway.of.L.lysine..L.threonine.and.L.methionine.biosynthesis.II	kJ_from_carbohydrate	kJ_from_carbohydrate	-0.856538	-5.02412e-05	2.37143e-05	49	49	0.0396784	0.139143
RUMP.PWY..formaldehyde.oxidation.I	kJ_from_fat	kJ_from_fat	-0.831861	-6.12027e-05	3.03611e-05	49	23	0.0498123	0.147278
RUMP.PWY..formaldehyde.oxidation.I	Status	Case	1.57002	0.00125042	0.000507396	49	23	0.0174373	0.0269141
RUMP.PWY..formaldehyde.oxidation.I	Sugars	Sugars	0.73099	1.07771e-05	4.81172e-06	49	23	0.0300919	0.185785
TCA..TCA.cycle.I..prokaryotic.	Dietary_fibre	Dietary_fibre	-0.718924	-0.00010177	4.96915e-05	49	34	0.0464179	0.191019
PWY.7269..mitochondrial.NADPH.production..yeast.	kJ_from_carbohydrate	kJ_from_carbohydrate	0.875617	9.55158e-05	4.28611e-05	49	17	0.0308875	0.133163
TCA..TCA.cycle.I..prokaryotic.	Energy	Energy	-0.86213	-5.55007e-07	1.80025e-07	49	34	0.0034949	0.137363
TCA..TCA.cycle.I..prokaryotic.	F18D2CN6_linoleic	F18D2CN6_linoleic	-0.850555	-0.000188103	7.24464e-05	49	34	0.0126792	0.141073
PWY.7409..phospholipid.remodeling..phosphatidylethanolamine..yeast.	kJ_from_carbohydrate	kJ_from_carbohydrate	0.856538	4.02901e-05	1.98787e-05	49	10	0.0486325	0.139143
PWY.7805...aminomethyl.phosphonate.degradation	kJ_from_carbohydrate	kJ_from_carbohydrate	0.856538	5.99841e-05	2.90745e-05	49	16	0.0448991	0.139143
PWY.7807..glyphosate.degradation.III	kJ_from_carbohydrate	kJ_from_carbohydrate	0.856538	6.2647e-05	2.98878e-05	49	27	0.0417305	0.139143
TCA..TCA.cycle.I..prokaryotic.	kJ_from_fat	kJ_from_fat	-0.849261	-0.000156142	5.87842e-05	49	34	0.0108944	0.141494
TCA..TCA.cycle.I..prokaryotic.	Organ_meats	Organ_meats	0.702213	0.0750896	0.0366838	49	34	0.0465304	0.198512
TCA..TCA.cycle.I..prokaryotic.	Polyunsaturated_fat	Polyunsaturated_fat	-0.910464	-0.000168232	6.33948e-05	49	34	0.0109632	0.122895
TCA..TCA.cycle.I..prokaryotic.	Saturated_fat	Saturated_fat	-0.709012	-7.77028e-05	2.51112e-05	49	34	0.00338619	0.195429
TCA..TCA.cycle.I..prokaryotic.	Status	Case	1.87159	0.00286063	0.000991049	49	34	0.00586835	0.0134404
TCA..TCA.cycle.I..prokaryotic.	Total_fat	Total_fat	-1.23261	-3.31445e-05	1.0133e-05	49	34	0.00206098	0.0585318
PWY.7874..L.threonate.degradation	kJ_from_carbohydrate	kJ_from_carbohydrate	0.875617	3.85353e-05	1.73593e-05	49	10	0.03151	0.133163
TCA.GLYOX.BYPASS..superpathway.of.glyoxylate.bypass.and.TCA	F18D2CN6_linoleic	F18D2CN6_linoleic	-0.850555	-0.000136639	6.15772e-05	49	19	0.0315736	0.141073
PWY.8131..5..deoxyadenosine.degradation.II	kJ_from_carbohydrate	kJ_from_carbohydrate	0.996281	6.18539e-05	2.33639e-05	49	49	0.011141	0.10086
PWY.922..mevalonate.pathway.I..eukaryotes.and.bacteria.	kJ_from_carbohydrate	kJ_from_carbohydrate	1.63074	5.33937e-05	1.42171e-05	49	7	0.000494421	0.0234026
PWY0.1277..3.phenylpropanoate.and.3..3.hydroxyphenyl.propanoate.degradation	kJ_from_carbohydrate	kJ_from_carbohydrate	0.996281	8.30624e-05	3.1167e-05	49	10	0.0106493	0.10086
TCA.GLYOX.BYPASS..superpathway.of.glyoxylate.bypass.and.TCA	Organ_meats	Organ_meats	0.702213	0.0628393	0.0306209	49	19	0.0459971	0.198512
TCA.GLYOX.BYPASS..superpathway.of.glyoxylate.bypass.and.TCA	Polyunsaturated_fat	Polyunsaturated_fat	-0.910464	-0.00012214	5.3929e-05	49	19	0.0283873	0.122895
TCA.GLYOX.BYPASS..superpathway.of.glyoxylate.bypass.and.TCA	Status	Case	2.12072	0.00256223	0.000807752	49	19	0.00266665	0.00757328
TCA.GLYOX.BYPASS..superpathway.of.glyoxylate.bypass.and.TCA	Total_fat	Total_fat	-0.801121	-1.84041e-05	9.00351e-06	49	19	0.0468218	0.158081
THRESYN.PWY..superpathway.of.L.threonine.biosynthesis	PROTEIN_FOODS	PROTEIN_FOODS	1.06047	0.000562178	0.00017514	49	49	0.00245079	0.087003
THRESYN.PWY..superpathway.of.L.threonine.biosynthesis	Status	Case	-1.47316	-0.00117182	0.000509076	49	49	0.0258211	0.0336384
THRESYN.PWY..superpathway.of.L.threonine.biosynthesis	TOTAL_food_count	TOTAL_food_count	0.702282	8.33e-05	3.95102e-05	49	49	0.040604	0.19848
TRNA.CHARGING.PWY..tRNA.charging	Dietary_fibre	Dietary_fibre	0.718924	5.34718e-05	2.02501e-05	49	49	0.0113371	0.191019
TRNA.CHARGING.PWY..tRNA.charging	F18D2CN6_linoleic	F18D2CN6_linoleic	0.850555	8.69538e-05	2.98456e-05	49	49	0.00554886	0.141073
PWY0.1337..oleate..beta..oxidation	kJ_from_carbohydrate	kJ_from_carbohydrate	0.872115	6.23793e-05	2.87714e-05	49	13	0.0354781	0.134241
TRNA.CHARGING.PWY..tRNA.charging	kJ_from_fat	kJ_from_fat	0.831861	5.54048e-05	2.51617e-05	49	49	0.0328361	0.147278
TRNA.CHARGING.PWY..tRNA.charging	nuts_Seeds	nuts_Seeds	0.941478	0.000634552	0.000176603	49	49	0.000805812	0.114425
TRNA.CHARGING.PWY..tRNA.charging	Polyunsaturated_fat	Polyunsaturated_fat	0.910464	7.95439e-05	2.59778e-05	49	49	0.00370301	0.122895
TRNA.CHARGING.PWY..tRNA.charging	PROTEIN_FOODS	PROTEIN_FOODS	1.22731	0.000529305	0.000147795	49	49	0.000834512	0.0592504
TRNA.CHARGING.PWY..tRNA.charging	Status	Case	-1.79601	-0.00117491	0.000420788	49	49	0.00754706	0.0159953
TRNA.CHARGING.PWY..tRNA.charging	TOTAL_food_count	TOTAL_food_count	0.847524	0.000101573	3.23715e-05	49	49	0.0030013	0.142061
PWY0.301..L.ascorbate.degradation.I..bacterial..anaerobic.	kJ_from_carbohydrate	kJ_from_carbohydrate	0.996281	0.000124629	4.15097e-05	49	30	0.00436082	0.10086
RUMP.PWY..formaldehyde.oxidation.I	kJ_from_carbohydrate	kJ_from_carbohydrate	0.996281	8.25405e-05	3.0923e-05	49	23	0.0105367	0.10086
TCA..TCA.cycle.I..prokaryotic.	kJ_from_carbohydrate	kJ_from_carbohydrate	0.904907	0.000152539	6.23566e-05	49	34	0.0184087	0.124478
TRNA.CHARGING.PWY..tRNA.charging	kJ_from_carbohydrate	kJ_from_carbohydrate	-0.878328	-5.97399e-05	2.63365e-05	49	49	0.028156	0.132334
UBISYN.PWY..superpathway.of.ubiquinol.8.biosynthesis..early.decarboxylation.	Organ_meats	Organ_meats	0.899753	0.0262975	0.0103638	49	8	0.0147012	0.125964
UBISYN.PWY..superpathway.of.ubiquinol.8.biosynthesis..early.decarboxylation.	Status	Case	1.55147	0.000698144	0.000290321	49	8	0.0201762	0.0280885
